# Supplementary material for: From genomics to domestication: biocultural history of the Neotropical palms Acrocomia aculeata and Acrocomia totai
Source: Ann Bot. 2025 Nov 17;137(3):725–43. doi: 10.1093/aob/mcaf282 (PMC13006974; doi:10.1093/aob/mcaf282)
Supplement: mcaf282_Supplementary_Data [file mcaf282_supplementary_data.zip]

Archive with 3 entries (3 files):
- Sumplementary Material.pdf
- Supplementary Information 1 (Table S1-S8).xlsx
- Supplementary Information 2 (Outliers detection and annotation).xlsx
