# Supplementary material for: From genomics to domestication: biocultural history of the Neotropical palms Acrocomia aculeata and Acrocomia totai
Source: Ann Bot. 2025 Nov 17;137(3):725–43. doi: 10.1093/aob/mcaf282 (PMC13006974; doi:10.1093/aob/mcaf282)
Supplement: mcaf282_Supplementary_Data [file mcaf282_supplementary_data.zip › Supplementary Information 1 (Table S1-S8).xlsx]

## Sheet: Table S1
Supplementary Information 1. Geographical location, ID identification, biome and sequencing results of the 85 Acrocomia aculeata and 11 Acrocomia totai samples. The ones in red are the samples exluded from the final dataset.
Species	Country	State/Departament	Municipality	Latitude	Longitude	ID	Major Genetic Group	Assigned Genetic Group	Missing Data	Mean deapth
Acrocomia aculeata	Mexico	Veracruz	Mangal	19.0024	-96.1599	46	Central American	Mesoamerican	0.000212044	28.3268
Acrocomia aculeata	Mexico	Veracruz	Mangal	19.0024	-96.1599	veracruz-mex-L3p1	Central American	Mesoamerican	0.985581	1.13235
Acrocomia aculeata	Mexico	Veracruz	Mangal	19.0024	-96.1599	veracrux-mex-L1p3	Central American	Mesoamerican	0.991942	1.02632
Acrocomia aculeata	Mexico	Veracruz	Mangal	19.0024	-96.1599	veracruz-mex-L1p2	Central American	Mesoamerican	0.990246	1.15217
Acrocomia aculeata	Mexico	Veracruz	Mangal	19.0024	-96.1599	veracruz-mex-L3p2	Central American	Mesoamerican	0.904156	1.19027
Acrocomia aculeata	Mexico	Chiapas	Tapachulas	14.923	-92.1791	ceri-p2	Central American	Mesoamerican	0.000848176	27.8241
Acrocomia aculeata	Mexico	Chiapas	Tapachulas	14.923	-92.1791	ceri-p5	Central American	Mesoamerican	0.000636132	13.3053
Acrocomia aculeata	Mexico	Chiapas	Tapachulas	14.923	-92.1791	194	Central American	Mesoamerican	0.000848176	25.2122
Acrocomia aculeata	Mexico	Chiapas	Tapachulas	14.923	-92.1791	TGhPI	Central American	Mesoamerican	0.0209924	6.09682
Acrocomia aculeata	Mexico	Chiapas	Tapachulas	14.923	-92.1791	200	Central American	Mesoamerican	0.0199321	6.22241
Acrocomia aculeata	Guatemala	Suchitepéquez	Mazatenango	14.5427	-91.5002	GT03_1	Central American	Mesoamerican	0.0250212	6.2027
Acrocomia aculeata	Guatemala	Suchitepéquez	Mazatenango	14.5427	-91.5002	GT03_3	Central American	Mesoamerican	0.00466497	12.0903
Acrocomia aculeata	Guatemala	San Marcos	Malacatan	14.9042	-92.041	GT01_2	Central American	Mesoamerican	0.00699746	10.8381
Acrocomia aculeata	Guatemala	San Marcos	Malacatan	14.9042	-92.041	GT01_14	Central American	Mesoamerican	0.584394	1.81122
Acrocomia aculeata	Guatemala	Petén	San Luis	16.2183	-89.4378	G105	Central American	Mesoamerican	0.0324427	5.91234
Acrocomia aculeata	Guatemala	Petén	Jobonpiche	17.0079	-89.7445	G109	Central American	Mesoamerican	0.45229	1.82811
Acrocomia aculeata	Guatemala	Petén	Santa Ana	16.7838	-89.8101	G111	Central American	Mesoamerican	0.0659457	4.26493
Acrocomia aculeata	Guatemala	Petén	San Luis	16.2183	-89.4378	G119	Central American	Mesoamerican	0.0262935	5.86324
Acrocomia aculeata	Honduras	Atlantida	La Masica	15.6163	-87.1254	HN13_10	Central American	Mesoamerican	0.241942	2.53035
Acrocomia aculeata	Honduras	Comayagua	Comayagua	14.4838	-87.7051	HN05_2	Central American	Mesoamerican	0.0127226	7.7631
Acrocomia aculeata	Honduras	Copan Ruinas	Ruinas	14.8392	-89.1451	HN01_2	Central American	Mesoamerican	0.00127226	25.376
Acrocomia aculeata	Honduras	Copan Ruinas	Ruinas	14.8419	-89.1422	HN02_1	Central American	Mesoamerican	0.0267176	6.46623
Acrocomia aculeata	Honduras	Siguatepeque	El Socorro	14.6231	-87.904	HN10_1	Central American	Mesoamerican	0.834394	1.39181
Acrocomia aculeata	Honduras	Siguatepeque	El Rosario	14.5722	-87.8296	HN07_3	Central American	Mesoamerican	0.0805768	3.90175
Acrocomia aculeata	Nicaragua	Rivas	San Juan del Sur	11.3094	-85.8523	NC05_3	Central American	Costarican	0.0110263	8.24378
Acrocomia aculeata	Nicaragua	Rivas	San Juan del Sur	11.3117	-85.826	NC04_1	Central American	Costarican	0.00890585	9.10291
Acrocomia aculeata	Nicaragua	Rivas	San Juan del Sur	11.3094	-85.8523	NC05_2	Central American	Costarican	0.0602205	4.71751
Acrocomia aculeata	Nicaragua	Rivas	San Juan del Sur	11.3122	-85.8438	NC06_01	Central American	Costarican	0.0322307	5.82669
Acrocomia aculeata	Nicaragua	Chinandega	San Andrés	12.6996	-87.3548	NC02_6	Central American	Costarican	0.000424088	23.9328
Acrocomia aculeata	Nicaragua	Chinandega	San Andrés	12.7005	-87.3566	NC01_2	Central American	Costarican	0.0248092	5.89041
Acrocomia aculeata	Costa Rica	San Jose	Atenas	9.9788	-84.391	CR01	Central American	Costarican	0.00233249	18.0183
Acrocomia aculeata	Costa Rica	San Jose	San José	9.89748	-84.4134	54'	Central American	Costarican	0.000848176	22.9389
Acrocomia aculeata	Costa Rica	San José	San José	9.89748	-84.4134	56'	Central American	Costarican	0.00445293	10.4733
Acrocomia aculeata	Costa Rica	Guanacaste	Liberia	10.6174	-85.4669	CR13	Central American	Costarican	0.000424088	33.8413
Acrocomia aculeata	Costa Rica	Guanacaste	Barra Honda	10.1411	-85.3328	HN13_10	Central American	Costarican	0.241942	2.53035
Acrocomia aculeata	Costa Rica	Puntarenas	Puerto Jimenez	8.51967	-83.2961	CC24_1	Central American	Costarican	0.00318066	19.3367
Acrocomia aculeata	Panamá	Panamá	Parque Metropolitano	9.00473	-79.5535	PN17_1	Central American	Panamian	0.00381679	13.3761
Acrocomia aculeata	Panamá	Panamá	Parque Metropolitano	9.00193	-79.5432	PN19_2	Central American	Panamian	0.106446	3.39393
Acrocomia aculeata	Panamá	Coclé	Río Hato	8.38699	-80.1109	PN06_9	Central American	Panamian	0.00296862	13.9209
Acrocomia aculeata	Panamá	Coclé	El Estero de San José	8.20759	-80.6249	PN05_1	Central American	Panamian	0.00254453	16.7358
Acrocomia aculeata	Panamá	Chiriquí	Tolé	8.22448	-81.6979	PN10_1	Central American	Panamian	0.0265055	6.71771
Acrocomia aculeata	Panamá	Chiriquí	Boquete	8.77233	-82.4328	PN13_6	Central American	Panamian	0.0284139	7.58512
Acrocomia aculeata	Colombia	Casanare	Aguazul	5.16946	-72.5523	32	South America	Roraima	0.00508906	38.4071
Acrocomia aculeata	Colombia	Casanare	Aguazul	5.16946	-72.5523	147	South America	Roraima	0.307888	2.36458
Acrocomia aculeata	Colombia	Casanare	Aguazul	5.16946	-72.5523	145	South America	Roraima	0.0646735	5.70483
Acrocomia aculeata	Colombia	Casanare	Aguazul	5.16946	-72.5523	17col	South America	Roraima	0.00339271	42.6838
Acrocomia aculeata	Colombia	Casanare	Aguazul	5.16946	-72.5523	146	South America	Roraima	0.948685	1.15289
Acrocomia aculeata	Brazil	Roraima	Pacaraima	1.51077	-60.5859	RR_01	South America	Roraima	0.00445293	36.1312
Acrocomia aculeata	Brazil	Roraima	Pacaraima	1.51077	-60.5859	RR_03	South America	Roraima	0.00424088	22.5221
Acrocomia aculeata	Brazil	Roraima	Pacaraima	1.51077	-60.5859	RR_05	South America	Roraima	0.00551315	19.7829
Acrocomia aculeata	Brazil	Roraima	Pacaraima	1.51077	-60.5859	RR_06	South America	Roraima	0.00508906	17.6468
Acrocomia aculeata	Brazil	Roraima	Pacaraima	1.51077	-60.5859	RR_04	South America	Roraima	0.00508906	17.1057
Acrocomia aculeata	Brazil	Amazonas	Parintins	-2.67566	-56.7563	AM_01	South America	Amazonian	0.00657337	15.7449
Acrocomia aculeata	Brazil	Amazonas	Parintins	-2.67566	-56.7563	AM_02	South America	Amazonian	0.0593723	4.92719
Acrocomia aculeata	Brazil	Amazonas	Parintins	-2.67566	-56.7563	AM_03	South America	Amazonian	0.00614928	15.7679
Acrocomia aculeata	Brazil	Amazonas	Parintins	-2.67566	-56.7563	AM_04	South America	Amazonian	0.00593723	22.3812
Acrocomia aculeata	Brazil	Amazonas	Parintins	-2.67566	-56.7563	AM_05	South America	Amazonian	0.00424088	32.9438
Acrocomia aculeata	Brazil	Pará	Belen	-1.14468	-48.1461	59	South America	Southeast	0.00551315	19.5111
Acrocomia aculeata	Brazil	Pará	Belen	-1.14468	-48.1461	60	South America	Southeast	0.00296862	66.0119
Acrocomia aculeata	Brazil	Pará	Belen	-1.14468	-48.1461	61	South America	Southeast	0.014207	8.31663
Acrocomia aculeata	Brazil	Pará	Belen	-1.14468	-48.1461	62	South America	Southeast	0.00339271	31.3864
Acrocomia aculeata	Brazil	Maranhão	São José dos Patos	-7.35128	-43.7842	201	South America	Amazonian	0.00254453	30.6769
Acrocomia aculeata	Brazil	Maranhão	São José dos Patos	-7.35128	-43.7842	202	South America	Amazonian	0.00848176	21.6454
Acrocomia aculeata	Brazil	Maranhão	BR-135	-3.18639	-43.0314	63	South America	Amazonian	0.224767	3.06783
Acrocomia aculeata	Brazil	Maranhão	São José dos Patos	-7.35128	-43.7842	203	South America	Amazonian	0.000848176	45.6373
Acrocomia aculeata	Brazil	Maranhão	Peritoró	-4.52042	-44.0538	69	South America	Amazonian	0.727735	1.38551
Acrocomia aculeata	Brazil	Minas Gerais	Luz	-19.774	-45.8646	luz_20m	South America	Mineiro	0.00572519	30.193
Acrocomia aculeata	Brazil	Minas Gerais	Luz	-19.774	-45.8646	luz_25m	South America	Mineiro	0.0180237	7.31224
Acrocomia aculeata	Brazil	Minas Gerais	Luz	-19.774	-45.8646	luz_21m	South America	Mineiro	0.0262935	7.04617
Acrocomia aculeata	Brazil	Minas Gerais	Luz	-19.774	-45.8646	luz_28m	South America	Mineiro	0.00975403	10.7315
Acrocomia aculeata	Brazil	Minas Gerais	Luz	-19.774	-45.8646	luz_23m	South America	Mineiro	0.0351993	6.92198
Acrocomia aculeata	Brazil	Minas Gerais	Patos de Minas	-18.682	-46.5718	pm_005_c_001_322	South America	Mineiro	0.959075	1.13472
Acrocomia aculeata	Brazil	Minas Gerais	Patos de Minas	-18.682	-46.5718	pm_002_003_m	South America	Mineiro	0.0205683	7.69106
Acrocomia aculeata	Brazil	Minas Gerais	Patos de Minas	-18.682	-46.5718	pm_002_003_b	South America	Mineiro	0.00424088	46.9874
Acrocomia aculeata	Brazil	Minas Gerais	Patos de Minas	-18.682	-46.5718	pm_005_002_m	South America	Mineiro	0.509754	1.82526
Acrocomia aculeata	Brazil	Minas Gerais	Patos de Minas	-18.682	-46.5718	GMR_002001_A_375	South America	Mineiro	0.981976	1.10588
Acrocomia aculeata	Brazil	São Paulo	Rifani	-19.9863	-47.5085	rifania10	South America	Southeast	0.00339271	32.8417
Acrocomia aculeata	Brazil	São Paulo	Rifani	-19.9863	-47.5085	rifania8	South America	Southeast	0.00381679	34.4947
Acrocomia aculeata	Brazil	São Paulo	Rifani	-19.9863	-47.5085	rifania9	South America	Southeast	0.00318066	31.2451
Acrocomia aculeata	Brazil	São Paulo	Rifani	-19.9863	-47.5085	rifanis6	South America	Southeast	0.00360475	17.2573
Acrocomia aculeata	Brazil	São Paulo	Rifani	-19.9863	-47.5085	rifania7	South America	Southeast	0.00233249	30.1813
Acrocomia aculeata	Brazil	Rio de Janeiro	Guapimirim	-22.5372	-42.9819	154	South America	Southeast	0.986005	1.06061
Acrocomia aculeata	Brazil	Rio de Janeiro	Guapimirim	-22.5372	-42.9819	156	South America	Southeast	0.00424088	16.0251
Acrocomia aculeata	Brazil	Rio de Janeiro	Guapimirim	-22.5372	-42.9819	155	South America	Southeast	0.0407125	6.6828
Acrocomia aculeata	Brazil	Rio de Janeiro	Guapimirim	-22.5372	-42.9819	153	South America	Southeast	0.047922	4.87038
Acrocomia totai	Brazil	Mato Grosso do Sul	Corumba	-19.3513	-57.5636	coru_21	A. totai	A totai	0.00572519	57.2457
Acrocomia totai	Brazil	Mato Grosso do Sul	Corumba	-19.3513	-57.5636	coru_22	A. totai	A totai	0.00614928	55.6367
Acrocomia totai	Brazil	Mato Grosso do Sul	Corumba	-19.3513	-57.5636	coru_11	A. totai	A totai	0.00848176	61.4399
Acrocomia totai	Brazil	Mato Grosso do Sul	Corumba	-19.3513	-57.5636	coru_23	A. totai	A totai	0.00508906	54.7334
Acrocomia totai	Brazil	Mato Grosso do Sul	Amolar	-18.0374	-57.4886	AT1_10	A. totai	A totai	0.00763359	41.9113
Acrocomia totai	Brazil	Mato Grosso do Sul	Porto Murtinho	-21.8218	-57.8138	AT4_7	A. totai	A totai	0.0072095	40.6155
Acrocomia totai	Argentina	Formosa	Misión Tacaaglé	-24.9816	-58.8435	26-3Arc	A. totai	A totai	0.0127226	17.869
Acrocomia totai	Argentina	Formosa	Misión Tacaaglé	-24.9816	-58.8435	23'	A. totai	A totai	0.0114504	24.476
Acrocomia totai	Argentina	Formosa	Misión Tacaaglé	-24.9816	-58.8435	24'_II	A. totai	A totai	0.0125106	15.0395
Acrocomia totai	Argentina	Formosa	Misión Tacaaglé	-24.9816	-58.8435	Arg_6-7	A. totai	A totai	0.00699746	28.9573
Acrocomia totai	Argentina	Formosa	Misión Tacaaglé	-24.9816	-58.8435	26'	A. totai	A totai	0.00742154	47.5584

## Sheet: Table S2
Supplementary Information 2. The importance of components to explain the observed variance for selection of the most relevant variables for LFMM analysis. Were selected the PCs that retained at least 90% of the observed variance.
Importance of components for Acrocomia aculeata_complete dataset
	PC1	PC2	PC3	PC4	PC5	PC6	PC7	PC8	PC9	PC10	PC11	PC12	PC13	PC14	PC15	PC16	PC17	PC18	PC19	PC20
Standard deviation	3.2555	1.8863	1.634	1.28235	0.8341	0.55028	0.48756	0.39909	0.2676	0.15451	0.12783	0.10229	0.06508	0.06302	0.04135	0.03294	0.02079	0.01613	0.009796	1.748e-08
Proportion of Variance	0.5299	0.1779	0.1335	0.08222	0.03479	0.01514	0.01189	0.00796	0.00358	0.00119	0.00082	0.00052	0.00021	0.0002	9e-05	5e-05	2e-05	1e-05	0	0
Cumulative Proportion	0.5299	0.7078	0.8413	0.92352	0.95831	0.97345	0.98533	0.9933	0.99688	0.99807	0.99889	0.99941	0.99962	0.99982	0.99991	0.99996	0.99998	1	1	1
Importance of components for Acrocomia aculeata_central america dataset
	PC1	PC2	PC3	PC4	PC5	PC6	PC7	PC8	PC9	PC10	PC11	PC12	PC13	PC14	PC15	PC16	PC17	PC18	PC19	PC20
Standard deviation	2.8302	2.1937	1.7062	1.675	0.90908	0.58251	0.41266	0.22458	0.161	0.13552	0.13099	0.07643	0.05989	0.04375	0.02324	0.01786	0.007035	0.00555	0.002168	8.632e-09
Proportion of Variance	0.4005	0.2406	0.1456	0.1403	0.04132	0.01697	0.00851	0.00252	0.0013	0.00092	0.00086	0.00029	0.00018	0.0001	3e-05	2e-05	0	0	0	0
Cumulative Proportion	0.4005	0.6411	0.7867	0.927	0.96831	0.98528	0.99379	0.99631	0.9976	0.99853	0.99939	0.99968	0.99986	0.99995	0.99998	1	1	1	1	1
Importance of components for Acrocomia aculeata_south america dataset
	PC1	PC2	PC3	PC4	PC5	PC6	PC7	PC8	PC9	PC10	PC11	PC12	PC13	PC14	PC15	PC16	PC17	PC18	PC19	PC20
Standard deviation	3.8566	1.6692	1.22208	0.66553	0.429	0.41451	0.18709	0.11353	8.322e-16	5.263e-16	1.812e-16	1.41e-16	8.152e-17	4.852e-17	3.518e-17	1.858e-17	4.193e-32	2.275e-32	7.551e-33	3.353e-33
Proportion of Variance	0.7437	0.1393	0.07467	0.02215	0.0092	0.00859	0.00175	0.00064	0	0	0	0	0	0	0	0	0	0	0	0
Cumulative Proportion	0.7437	0.883	0.95767	0.97981	0.989	0.99761	0.99936	1	1	1	1	1	1	1	1	1	1	1	1	1

## Sheet: Table S3
Supplementary Information 3. Georeferenced database used for ecological niche modeling. Sourced from Global Biodiversity Information Facility (GBIF) (24 February 2025) UICN Red List, and Flora Mesoamericana, Díaz-Hernández et al. (2021) and Morales-Marroquín et al. (2025).
Country	Lat	Lon		Country	Total per Country
Belize	17.5548	-88.5346		Belize	12
Belize	17.5571	-88.5307		Bolivia	14
Belize	17.2161	-88.9339		Brazil	570
Belize	17.0958	-88.9766		Colombia	2081
Belize	17.5327	-88.2956		Costa Rica	159
Belize	17.7453	-88.66		El Salvador	10
Belize	16.2819	-88.958		French Guiana	29
Belize	17.0854	-89.0645		Guatemala	15
Belize	18.3375	-88.1278		Honduras	63
Belize	17.7557	-88.5408		Mexico	766
Belize	17.5714	-88.3962		Nicaragua	21
Belize	17.7493	-88.6529		Panama	259
Bolivia	-18.8093	-58.6193		Paraguay	15
Bolivia	-17.68	-63.42		UICN	397
Bolivia	-17.78	-63.2		Venezuela	6
Bolivia	-17.77	-63.17		Total general	4417
Bolivia	-17.58	-63.15
Bolivia	-16.575	-62.4333
Bolivia	-17.5	-61.5
Bolivia	-18.8093	-58.6193
Bolivia	-17.6562	-63.1594
Bolivia	-14.8086	-64.8961
Bolivia	-14.8285	-64.9148
Bolivia	-17.7103	-63.0796
Bolivia	-17.698	-63.1432
Bolivia	-17.7934	-63.1669
Brazil	-25.6816	-54.4469
Brazil	-21.9395	-56.7079
Brazil	-25.6816	-54.4469
Brazil	-19.1667	-57.6167
Brazil	-21.7	-57.85
Brazil	-19.0256	-57.6228
Brazil	-16.0706	-57.6789
Brazil	-19.0167	-57.65
Brazil	-15.853	-58.4757
Brazil	-15.8125	-47.9375
Brazil	-3.71894	-38.642
Brazil	-22.3161	-43.5253
Brazil	-22.6022	-43.416
Brazil	-16.0257	-56.1072
Brazil	-20.2661	-56.3046
Brazil	-20.468	-54.4321
Brazil	-21.4913	-56.4031
Brazil	-13.0548	-46.5177
Brazil	-19.1701	-46.0181
Brazil	-13.5714	-46.3209
Brazil	-22.5711	-43.0814
Brazil	-19.1636	-46.0165
Brazil	-13.1682	-46.8352
Brazil	-1.35	-48.45
Brazil	-21.0964	-56.5811
Brazil	-20.1332	-44.2018
Brazil	-19.9544	-56.3042
Brazil	-19.1861	-46.2378
Brazil	-19.918	-43.9124
Brazil	-22.7092	-46.5135
Brazil	-22.3783	-47.7777
Brazil	-15.7437	-47.8852
Brazil	-19.6617	-44.1964
Brazil	-19.9558	-44.0991
Brazil	-18.9997	-46.3127
Brazil	-15.884	-46.258
Brazil	-22.3984	-47.5438
Brazil	-19.9774	-43.8574
Brazil	-20.1031	-44.3109
Brazil	-3.384	-57.6412
Brazil	-19.652	-43.9456
Brazil	-21.2228	-48.1956
Brazil	-22.4283	-47.6311
Brazil	-22.4209	-47.5915
Brazil	-19.4608	-45.5965
Brazil	-13.523	-46.3819
Brazil	-22.3934	-47.5948
Brazil	-20.2882	-47.7978
Brazil	-22.9048	-43.4464
Brazil	-22.3791	-47.5334
Brazil	-20.0116	-43.8235
Brazil	-23.6919	-46.6041
Brazil	-22.3677	-47.5908
Brazil	-19.5328	-43.5126
Brazil	-22.3788	-47.5337
Brazil	-20.8888	-48.5422
Brazil	-22.4486	-47.5892
Brazil	-13.5227	-46.3819
Brazil	-22.4234	-47.5961
Brazil	-22.339	-47.577
Brazil	-22.1184	-47.8338
Brazil	-14.1829	-47.7911
Brazil	-22.9034	-43.4453
Brazil	-14.1836	-47.791
Brazil	-7.21758	-48.218
Brazil	-22.8485	-43.399
Brazil	-22.5894	-43.0552
Brazil	-18.0865	-52.931
Brazil	-22.5512	-43.2478
Brazil	-22.3867	-47.5317
Brazil	-19.7185	-44.1569
Brazil	-20.3175	-47.8026
Brazil	-19.7991	-44.1041
Brazil	-19.8881	-44.4148
Brazil	-17.2001	-54.1414
Brazil	-22.4535	-42.7703
Brazil	-18.5168	-53.1034
Brazil	-18.1224	-52.9085
Brazil	-18.8087	-53.0857
Brazil	-20.2166	-43.8328
Brazil	-20.2513	-43.7915
Brazil	-14.35	-56.14
Brazil	-22.7782	-47.8238
Brazil	-15.5758	-56.0744
Brazil	-19.9398	-44.0775
Brazil	-15.8758	-50.1813
Brazil	-16.1156	-49.0638
Brazil	-14.0282	-47.2676
Brazil	-22.3089	-47.6153
Brazil	-0.114848	-51.2492
Brazil	-22.3922	-47.5968
Brazil	-23.2757	-46.5112
Brazil	-20.4477	-45.4347
Brazil	-22.9054	-43.4442
Brazil	-1.61917	-48.9761
Brazil	-1.65833	-48.9653
Brazil	-22.1187	-47.8276
Brazil	-19.9719	-43.9871
Brazil	-20.5082	-54.615
Brazil	-15.7456	-47.9069
Brazil	-17.7183	-57.3872
Brazil	-18.9915	-56.6307
Brazil	-17.7453	-55.9203
Brazil	-22.8981	-43.4033
Brazil	-20.3888	-44.0495
Brazil	-22.4438	-47.5552
Brazil	-22.9368	-43.1757
Brazil	-19.9849	-43.847
Brazil	-14.6733	-52.3531
Brazil	-5.57972	-46.4397
Brazil	-5.22	-44.1
Brazil	-15.9406	-47.9407
Brazil	-20.0166	-43.8191
Brazil	-19.8644	-43.9649
Brazil	-22.3787	-47.5339
Brazil	-23.4133	-46.7035
Brazil	-15.7453	-47.9067
Brazil	-22.9678	-43.2395
Brazil	-19.0044	-46.4186
Brazil	-15.8622	-48.0466
Brazil	-15.7293	-47.8901
Brazil	-15.6087	-56.0641
Brazil	-19.9503	-43.9066
Brazil	-23.8	-46.5915
Brazil	-22.5543	-43.0815
Brazil	-16.2953	-56.5752
Brazil	-19.5333	-43.7833
Brazil	-0.2	-51.35
Brazil	-16.2645	-56.6281
Brazil	-21.5064	-46.6199
Brazil	-19.5041	-43.5652
Brazil	-19.5161	-43.5556
Brazil	-23.4952	-46.5194
Brazil	-11.7852	-46.6354
Brazil	-14.6998	-56.3459
Brazil	-20.7	-48.5333
Brazil	-21.1694	-47.855
Brazil	-22.5688	-52.7746
Brazil	-22.2574	-52.3943
Brazil	-22.4099	-52.4198
Brazil	-20.9011	-47.8165
Brazil	-22.4049	-52.7715
Brazil	-22.5336	-52.3846
Brazil	-22.5394	-52.6468
Brazil	-22.533	-52.3832
Brazil	-20.6505	-47.6579
Brazil	-20.9005	-47.816
Brazil	-21.0965	-47.8121
Brazil	-21.0669	-47.8555
Brazil	-21.097	-47.7669
Brazil	-21.0851	-47.8361
Brazil	-21.3111	-47.8824
Brazil	-21.0878	-47.7613
Brazil	-21.3206	-47.8752
Brazil	-21.0962	-47.8295
Brazil	-21.3272	-47.9306
Brazil	-21.1392	-47.6956
Brazil	-21.1642	-47.7805
Brazil	-21.1485	-47.6502
Brazil	-21.1508	-47.851
Brazil	-21.3342	-47.9439
Brazil	-21.3429	-47.9409
Brazil	-23.5008	-46.3748
Brazil	-22.1878	-47.9045
Brazil	-20.5533	-49.2471
Brazil	-20.4864	-48.8703
Brazil	-20.2462	-48.7099
Brazil	-20.2399	-47.3976
Brazil	-20.2586	-48.7652
Brazil	-22.1011	-48.1831
Brazil	-20.6374	-48.9607
Brazil	-21.0771	-50.0556
Brazil	-20.8412	-50.9453
Brazil	-21.4005	-49.9455
Brazil	-21.3687	-49.9292
Brazil	-21.4579	-49.8202
Brazil	-20.8576	-50.9635
Brazil	-22.4497	-51.2921
Brazil	-22.6456	-49.7022
Brazil	-22.6925	-49.6427
Brazil	-22.6967	-49.7129
Brazil	-22.7145	-49.6812
Brazil	-22.0427	-49.1687
Brazil	-22.6797	-49.7082
Brazil	-22.2588	-47.1671
Brazil	-21.9978	-49.1184
Brazil	-22.1249	-49.1628
Brazil	-20.1568	-44.1586
Brazil	-23.4962	-46.5298
Brazil	-22.3937	-47.6068
Brazil	-22.4208	-47.5904
Brazil	-22.358	-47.5154
Brazil	-22.3787	-47.5338
Brazil	-22.448	-47.6129
Brazil	-22.4439	-47.6159
Brazil	-22.4457	-47.5978
Brazil	-22.4457	-47.5978
Brazil	-22.4475	-47.6135
Brazil	-17.1603	-54.1079
Brazil	-22.5758	-43.0286
Brazil	-15.3707	-55.8493
Brazil	-19.9828	-43.9109
Brazil	-14.126	-47.5053
Brazil	-9.99722	-48.0542
Brazil	-10.0083	-48.0656
Brazil	-19.2198	-45.0109
Brazil	-20.1444	-44.2016
Brazil	-9.78972	-48.355
Brazil	-9.78861	-48.3531
Brazil	-2.55	-44.3
Brazil	-16.0271	-56.1
Brazil	-20.6899	-43.3124
Brazil	-22.2504	-46.8006
Brazil	-22.9032	-43.4452
Brazil	-15.7453	-47.9067
Brazil	-22.1835	-49.6175
Brazil	-15.8883	-50.9029
Brazil	-15.3182	-47.7263
Brazil	-21.394	-48.857
Brazil	-17.3489	-44.9468
Brazil	-19.3322	-45.9415
Brazil	-15.8522	-47.9863
Brazil	-5.99419	-44.3815
Brazil	-22.2868	-48.1246
Brazil	-16.329	-56.6444
Brazil	-15.7569	-47.6464
Brazil	-16	-51
Brazil	-15.4667	-55.75
Brazil	-15.5833	-47.6667
Brazil	-12.75	-46.5
Brazil	-19.53	-43.78
Brazil	-16.6856	-44.365
Brazil	-18.67	-46.42
Brazil	-17.33	-47.33
Brazil	-19.38	-45.97
Brazil	-24.12	-53.64
Brazil	-8.50028	-39.35
Brazil	-19.4853	-45.6236
Brazil	-22.4501	-42.7721
Brazil	-15.8383	-47.9071
Brazil	-15.8499	-47.8429
Brazil	-15.8483	-47.8374
Brazil	-20.2902	-43.9922
Brazil	-15.7375	-47.9193
Brazil	-15.7277	-47.8825
Brazil	-21.2272	-48.3612
Brazil	-21.3696	-45.7794
Brazil	-20.273	-43.3153
Brazil	-23.145	-44.1684
Brazil	-21.1903	-48.3502
Brazil	-19.63	-43.9008
Brazil	-22.6096	-52.8802
Brazil	-21.2131	-48.4891
Brazil	-2.64407	-56.7375
Brazil	4.1728	-61.0073
Brazil	-2.74462	-60.0435
Brazil	-2.81972	-54.2992
Brazil	-18.263	-53.466
Brazil	-21.436	-56.429
Brazil	-19.811	-54.844
Brazil	-16.6893	-44.3652
Brazil	-19.8261	-43.3619
Brazil	-8.50039	-39.35
Brazil	-22.7444	-42.8594
Brazil	-18.0119	-57.5061
Brazil	-4.3833	-44.3333
Brazil	-19.2576	-45.498
Brazil	-19.5333	-43.7833
Brazil	-13.598	-56.094
Brazil	-15.7569	-47.6464
Brazil	-15.5833	-47.4333
Brazil	-15.4667	-55.75
Brazil	-15.5833	-47.6667
Brazil	-19.4664	-43.9619
Brazil	-17.7746	-44.1436
Brazil	-22.5372	-42.9819
Brazil	-22.3593	-52.9953
Brazil	-21.0808	-52.1642
Brazil	-21.09	-45.5658
Brazil	-22.7444	-42.8594
Brazil	-19.6745	-46.905
Brazil	-11.1389	-45.2778
Brazil	-5.13889	-43.3611
Brazil	-6.5	-47.5
Brazil	-22.818	-47.0628
Brazil	-22.8899	-47.0508
Brazil	-1.79723	-55.9722
Brazil	-15.7293	-47.8901
Brazil	-19.4608	-45.5965
Brazil	-16.1156	-49.0638
Brazil	-21.9266	-43.1974
Brazil	-19.0716	-51.5473
Brazil	-13.497	-46.3836
Brazil	-5.99419	-44.3815
Brazil	-15.7375	-47.9193
Brazil	-20.5425	-47.3943
Brazil	-20.6238	-47.3925
Brazil	-19.918	-43.9124
Brazil	-16.329	-56.6444
Brazil	-16.3092	-48.9247
Brazil	-20.3065	-46.5805
Brazil	-20.273	-43.3153
Brazil	-21.3696	-45.7794
Brazil	-23.145	-44.1684
Brazil	-19.3246	-43.6182
Brazil	-22.3161	-43.5253
Brazil	-22.4535	-42.7703
Brazil	-19.602	-43.8975
Brazil	-22.4486	-47.5892
Brazil	-15.7277	-47.8825
Brazil	-19.3505	-43.6401
Brazil	-19.3511	-43.6401
Brazil	-22.6022	-43.416
Brazil	-22.3867	-47.5317
Brazil	-21.2272	-48.3612
Brazil	-21.1903	-48.3502
Brazil	-8.04942	-34.9326
Brazil	-22.3677	-47.5908
Brazil	-15.6021	-47.8693
Brazil	-23.6356	-45.8419
Brazil	-20.2902	-43.9922
Brazil	-23.0237	-43.5467
Brazil	-19.0211	-48.9689
Brazil	-20.7865	-49.3618
Brazil	-23.4336	-45.086
Brazil	-15.8096	-47.9197
Brazil	-15.8499	-47.8429
Brazil	-15.8483	-47.8374
Brazil	-15.8383	-47.9071
Brazil	-19.1138	-51.7314
Brazil	-22.9674	-43.225
Brazil	-15.6092	-47.6692
Brazil	-15.6591	-47.6903
Brazil	-22.4501	-42.7721
Brazil	-20.0116	-43.8235
Brazil	-22.2868	-48.1246
Brazil	-16.4229	-49.1489
Brazil	-16.2258	-49.0094
Brazil	-22.3782	-47.5318
Brazil	-22.3788	-47.5337
Brazil	-22.3791	-47.5334
Brazil	-20.1031	-44.3109
Brazil	-15.8308	-48.0192
Brazil	-22.5094	-43.1758
Brazil	-22.9054	-43.4442
Brazil	-17.1682	-46.827
Brazil	-15.7433	-47.8863
Brazil	-15.738	-47.8517
Brazil	-15.8522	-47.9863
Brazil	-22.358	-47.5154
Brazil	-22.4208	-47.5904
Brazil	-22.4234	-47.5961
Brazil	-22.4209	-47.5915
Brazil	-22.421	-47.591
Brazil	-1.73699	-48.8654
Brazil	-22.4233	-47.5961
Brazil	-22.4457	-47.5978
Brazil	-22.4457	-47.5978
Brazil	-22.448	-47.6129
Brazil	-22.4475	-47.6135
Brazil	-22.4439	-47.6159
Brazil	-22.3934	-47.5948
Brazil	-19.3322	-45.9415
Brazil	-22.4526	-47.6126
Brazil	-22.3937	-47.6068
Brazil	-17.3489	-44.9468
Brazil	-15.8883	-50.9029
Brazil	-21.8371	-44.8075
Brazil	-21.394	-48.857
Brazil	-22.4445	-47.6326
Brazil	-15.3182	-47.7263
Brazil	-20.4865	-43.199
Brazil	-16.2645	-56.6281
Brazil	-19.9814	-43.8677
Brazil	-22.1835	-49.6175
Brazil	-22.339	-47.577
Brazil	-22.3787	-47.5338
Brazil	-22.9048	-43.4464
Brazil	-22.9032	-43.4452
Brazil	-22.2504	-46.8006
Brazil	-23.543	-46.7245
Brazil	-20.6899	-43.3124
Brazil	-20.6974	-43.3393
Brazil	-20.7936	-46.3661
Brazil	-16.6439	-56.3394
Brazil	-19.9578	-43.9143
Brazil	-19.9274	-44.0515
Brazil	-19.9274	-44.0515
Brazil	-19.9273	-44.0517
Brazil	-21.2418	-44.98
Brazil	-19.928	-44.0678
Brazil	-20.0258	-44.4694
Brazil	-15.8354	-48.0096
Brazil	-22.8473	-43.4121
Brazil	-15.7391	-47.9261
Brazil	-15.7132	-47.8465
Brazil	-15.8645	-48.0456
Brazil	-22.8482	-43.412
Brazil	-20.1444	-44.2016
Brazil	-19.2198	-45.0109
Brazil	-15.6577	-47.6948
Brazil	-22.8485	-43.399
Brazil	-15.7878	-47.9005
Brazil	-19.9828	-43.9109
Brazil	-20.1568	-44.1586
Brazil	-15.3707	-55.8493
Brazil	-14.126	-47.5053
Brazil	-17.2274	-53.8957
Brazil	-16.3836	-56.5943
Brazil	-22.5758	-43.0286
Brazil	-17.2001	-54.1414
Brazil	-17.1603	-54.1079
Brazil	-22.9034	-43.4453
Brazil	-22.9061	-43.1729
Brazil	-22.5894	-43.0552
Brazil	-17.2058	-54.1469
Brazil	-14.1989	-49.1004
Brazil	-19.9914	-44.073
Brazil	-17.0575	-54.0363
Brazil	-17.2058	-54.1469
Brazil	-17.2059	-54.1469
Brazil	-16.6051	-49.2608
Brazil	-17.2003	-54.1612
Brazil	-16.5071	-54.6166
Brazil	-22.437	-42.7536
Brazil	-15.7433	-47.8851
Brazil	-22.4272	-42.7417
Brazil	-23.4962	-46.5298
Brazil	-19.9282	-43.8775
Brazil	-19.1492	-40.0772
Brazil	-23.4952	-46.5194
Brazil	-19.9774	-43.8574
Brazil	-23.9717	-47.0106
Brazil	-22.9021	-46.8273
Brazil	-19.5041	-43.5652
Brazil	-19.5161	-43.5556
Brazil	-15.6551	-47.701
Brazil	-20.689	-43.3093
Brazil	-20.6909	-43.3208
Brazil	-20.6905	-43.317
Brazil	-20.6885	-43.3211
Brazil	-23.7745	-47.7866
Brazil	-20.69	-43.3051
Brazil	-15.5086	-55.4043
Brazil	-20.6746	-43.3419
Brazil	-21.5064	-46.6199
Brazil	-20.6888	-43.3083
Brazil	-21.2228	-48.1956
Brazil	-16.2645	-56.6281
Brazil	-15.8622	-48.0466
Brazil	-23.4133	-46.7035
Brazil	-22.3986	-47.5434
Brazil	-15.7362	-47.9281
Brazil	-18.9997	-46.3127
Brazil	-16.5149	-56.3774
Brazil	-22.5131	-47.6626
Brazil	-22.9638	-43.2223
Brazil	-18.9953	-46.3109
Brazil	-20.6245	-47.3923
Brazil	-19.2012	-46.239
Brazil	-19.1073	-45.0216
Brazil	-22.5543	-43.0815
Brazil	-22.9678	-43.2395
Brazil	-16.5062	-56.3891
Brazil	-16.2953	-56.5752
Brazil	-19.1126	-46.2604
Brazil	-23.6919	-46.6041
Brazil	-23.8	-46.5915
Brazil	-19.9558	-44.0991
Brazil	-20.0144	-44.2214
Brazil	-20.172	-44.3747
Brazil	-10.3468	-48.2981
Brazil	-10.3487	-48.2943
Brazil	-19.9503	-43.9066
Brazil	-15.8115	-48.9188
Brazil	-20.8888	-48.5422
Brazil	-19.7991	-44.1041
Brazil	-19.6617	-44.1964
Brazil	-19.7185	-44.1569
Brazil	-15.6087	-56.0641
Brazil	-19.652	-43.9456
Brazil	-15.7644	-47.8687
Brazil	-15.9406	-47.9407
Brazil	-22.3783	-47.7777
Brazil	-22.3783	-47.7777
Brazil	-22.3787	-47.5339
Brazil	-22.3788	-47.5338
Brazil	-19.8644	-43.9649
Brazil	-20.0166	-43.8191
Brazil	-13.523	-46.3819
Brazil	-13.5227	-46.3819
Brazil	-20.3888	-44.0495
Brazil	-19.9849	-43.847
Brazil	-22.9368	-43.1757
Brazil	-15.5947	-56.0658
Brazil	-20.5072	-54.6178
Brazil	-22.4438	-47.5552
Brazil	-12.999	-46.7175
Brazil	-20.8	-46.77
Brazil	-22.8981	-43.4033
Brazil	-22.8535	-47.0793
Brazil	-3.384	-57.6412
Brazil	-17.7453	-55.9203
Brazil	-16.4793	-43.4199
Brazil	-22.4391	-47.62
Brazil	-15.8758	-50.1813
Brazil	-18.9915	-56.6307
Brazil	-17.7183	-57.3872
Brazil	-20.5082	-54.615
Brazil	-19.0721	-51.5475
Brazil	-16.7193	-43.9445
Brazil	-19.9719	-43.9871
Brazil	-15.884	-46.258
Brazil	-22.5512	-43.2478
Brazil	-13.0095	-38.5048
Brazil	-22.1184	-47.8338
Brazil	-22.1187	-47.8276
Brazil	-7.21758	-48.218
Brazil	-20.4477	-45.4347
Brazil	-23.2757	-46.5112
Brazil	-19.9652	-56.3068
Brazil	-19.9544	-56.3042
Brazil	-15.2294	-47.2826
Brazil	-21.0821	-44.2989
Brazil	-21.8797	-48.2574
Brazil	-19.3174	-48.951
Brazil	-19.3157	-48.9504
Brazil	-0.114848	-51.2492
Brazil	-22.3089	-47.6153
Brazil	-14.0282	-47.2676
Brazil	-19.1166	-43.6787
Brazil	-19.8881	-44.4148
Brazil	-16.7587	-56.8809
Brazil	-15.861	-48.0301
Brazil	-3.75179	-38.519
Brazil	-22.3984	-47.5438
Brazil	-14.1836	-47.791
Brazil	-14.1829	-47.7911
Brazil	-20.2882	-47.7978
Brazil	-20.3175	-47.8026
Brazil	-22.0226	-47.8962
Brazil	-22.6344	-47.432
Brazil	-16.0683	-54.8859
Brazil	-20.2513	-43.7915
Brazil	-20.2166	-43.8328
Brazil	-18.1224	-52.9085
Brazil	-18.8087	-53.0857
Brazil	-19.3469	-43.6385
Brazil	-18.5168	-53.1034
Brazil	-16.7867	-49.3455
Brazil	-18.0865	-52.931
Brazil	-15.7443	-47.8578
Brazil	-19.5328	-43.5126
Brazil	-15.7437	-47.8852
Brazil	-20.1332	-44.2018
Brazil	-19.1861	-46.2378
Brazil	-22.5711	-43.0814
Brazil	-13.0548	-46.5177
Brazil	-13.5714	-46.3209
Brazil	-13.7379	-46.3615
Brazil	-19.1701	-46.0181
Brazil	-19.1636	-46.0165
Brazil	-19.3945	-46.1235
Brazil	-19.0078	-46.8128
Brazil	-17.8803	-51.7266
Brazil	-15.8799	-47.7587
Brazil	-3.71894	-38.642
Brazil	-31.7557	-52.3334
Brazil	-21.0994	-44.167
Brazil	-19.5754	-56.1524
Colombia	4.47042	-72.9118
Colombia	4.5156	-72.8912
Colombia	4.4676	-72.9253
Colombia	4.43039	-72.8936
Colombia	4.429	-72.8951
Colombia	4.46028	-72.9095
Colombia	4.4553	-72.909
Colombia	4.46185	-72.9079
Colombia	5.25297	-71.3704
Colombia	5.24826	-71.3695
Colombia	5.23024	-71.3003
Colombia	5.23038	-71.301
Colombia	5.24302	-71.3743
Colombia	5.25891	-71.3787
Colombia	5.25556	-71.3828
Colombia	4.08231	-73.3867
Colombia	4.34343	-72.6753
Colombia	4.45973	-72.5956
Colombia	4.46001	-72.7396
Colombia	4.49865	-72.7338
Colombia	4.46026	-72.9073
Colombia	4.40135	-72.889
Colombia	4.56019	-72.9286
Colombia	4.47877	-72.8762
Colombia	4.68899	-72.7441
Colombia	4.67095	-72.7603
Colombia	3.27845	-73.8898
Colombia	5.15733	-72.5313
Colombia	4.09306	-73.3469
Colombia	4.10222	-73.2958
Colombia	5.02884	-73.0202
Colombia	4.84687	-73.0371
Colombia	4.84649	-73.0371
Colombia	3.75317	-73.3964
Colombia	3.27845	-73.8898
Colombia	4.34073	-72.719
Colombia	5.17098	-72.5503
Colombia	4.75184	-72.7382
Colombia	3.94116	-73.2229
Colombia	6.2082	-71.6294
Colombia	5.9294	-71.8766
Colombia	5.9258	-71.8766
Colombia	5.534	-72.0769
Colombia	5.579	-72.0183
Colombia	5.48032	-72.202
Colombia	5.69413	-72.1298
Colombia	5.69812	-72.0965
Colombia	5.87171	-72.0743
Colombia	5.89538	-72.0569
Colombia	5.89105	-72.0513
Colombia	5.89048	-72.0506
Colombia	5.91065	-72.064
Colombia	5.43266	-72.2898
Colombia	5.69227	-72.1291
Colombia	5.67665	-72.1078
Colombia	7.00619	-73.4035
Colombia	7.10567	-73.3862
Colombia	6.15677	-71.8027
Colombia	6.1699	-71.7859
Colombia	6.15207	-71.8277
Colombia	6.1602	-71.8024
Colombia	6.11644	-71.8132
Colombia	6.14903	-71.8248
Colombia	7.10673	-75.6842
Colombia	7.10787	-75.6833
Colombia	6.92856	-75.8409
Colombia	7.10714	-75.6821
Colombia	7.10489	-75.6807
Colombia	7.12044	-75.685
Colombia	7.06074	-75.699
Colombia	7.06168	-75.6965
Colombia	7.06238	-75.6945
Colombia	7.0595	-75.7004
Colombia	7.07495	-75.6919
Colombia	7.11967	-75.684
Colombia	7.07183	-75.6948
Colombia	4.77496	-76.0098
Colombia	6.45047	-71.7439
Colombia	9.69787	-73.4357
Colombia	6.38052	-71.761
Colombia	9.70135	-73.5015
Colombia	9.70735	-73.4881
Colombia	9.69538	-73.5013
Colombia	8.40167	-75.3722
Colombia	8.44917	-75.3147
Colombia	8.34111	-75.3244
Colombia	8.40389	-75.3802
Colombia	9.33098	-74.8168
Colombia	11.332	-72.6241
Colombia	10.5443	-74.9601
Colombia	10.4981	-73.2788
Colombia	6.90547	-76.173
Colombia	6.90545	-76.1732
Colombia	6.90484	-76.1742
Colombia	11.1	-72.9333
Colombia	7.30814	-73.8605
Colombia	7.08963	-75.6958
Colombia	7.10808	-75.6691
Colombia	7.12493	-75.667
Colombia	7.12426	-75.6678
Colombia	7.12357	-75.667
Colombia	7.12346	-75.6601
Colombia	7.12298	-75.667
Colombia	7.11884	-75.6666
Colombia	7.11802	-75.6632
Colombia	7.11764	-75.6633
Colombia	7.11701	-75.6664
Colombia	7.11618	-75.6642
Colombia	7.11538	-75.6661
Colombia	7.11103	-75.668
Colombia	7.10779	-75.6655
Colombia	7.1075	-75.6711
Colombia	7.1071	-75.665
Colombia	7.10654	-75.6687
Colombia	7.10622	-75.669
Colombia	7.10562	-75.6688
Colombia	6.81817	-75.8608
Colombia	7.10422	-75.669
Colombia	7.10377	-75.6701
Colombia	7.10195	-75.67
Colombia	7.10193	-75.6724
Colombia	7.10191	-75.6732
Colombia	7.1019	-75.6733
Colombia	7.10147	-75.6703
Colombia	7.10071	-75.6704
Colombia	7.10011	-75.6711
Colombia	7.10007	-75.6741
Colombia	7.0992	-75.6742
Colombia	7.0992	-75.6733
Colombia	7.09898	-75.6756
Colombia	7.09896	-75.675
Colombia	7.09483	-75.6725
Colombia	7.09359	-75.6729
Colombia	7.09358	-75.673
Colombia	7.09291	-75.6729
Colombia	6.81621	-75.8601
Colombia	6.81416	-75.8612
Colombia	7.0915	-75.6744
Colombia	7.09102	-75.6757
Colombia	7.09027	-75.6765
Colombia	7.08987	-75.7129
Colombia	7.08948	-75.6788
Colombia	7.08947	-75.6781
Colombia	7.08927	-75.6925
Colombia	7.08896	-75.7058
Colombia	7.08878	-75.6937
Colombia	7.08879	-75.7045
Colombia	7.08868	-75.6774
Colombia	7.08858	-75.6934
Colombia	7.08846	-75.6919
Colombia	7.08848	-75.7068
Colombia	7.08842	-75.7128
Colombia	7.08833	-75.6927
Colombia	7.08798	-75.7119
Colombia	7.08776	-75.7125
Colombia	6.81148	-75.858
Colombia	6.8083	-75.8565
Colombia	6.80692	-75.8578
Colombia	7.08756	-75.6797
Colombia	7.08755	-75.6797
Colombia	7.08753	-75.6919
Colombia	7.0871	-75.7071
Colombia	7.08694	-75.7113
Colombia	7.08652	-75.7055
Colombia	7.08629	-75.7129
Colombia	7.08624	-75.7092
Colombia	7.08557	-75.6834
Colombia	7.08556	-75.6839
Colombia	7.08541	-75.708
Colombia	7.0854	-75.7035
Colombia	7.0852	-75.6842
Colombia	7.08519	-75.683
Colombia	7.08515	-75.6883
Colombia	7.08515	-75.7018
Colombia	7.08509	-75.7138
Colombia	7.08495	-75.7136
Colombia	7.08481	-75.6843
Colombia	7.08422	-75.7078
Colombia	7.08348	-75.6909
Colombia	7.13647	-75.65
Colombia	7.08817	-75.7021
Colombia	7.1163	-75.6671
Colombia	7.08245	-75.6899
Colombia	7.08223	-75.6902
Colombia	7.0805	-75.6863
Colombia	7.07799	-75.6897
Colombia	7.07602	-75.6887
Colombia	7.07387	-75.6875
Colombia	7.07324	-75.6844
Colombia	7.0692	-75.6842
Colombia	6.78593	-75.8728
Colombia	6.78454	-75.8724
Colombia	7.13655	-75.6498
Colombia	6.78334	-75.8719
Colombia	6.81909	-75.8608
Colombia	7.10647	-75.6706
Colombia	7.08971	-75.6959
Colombia	7.08912	-75.685
Colombia	7.11103	-75.6684
Colombia	6.86793	-75.8414
Colombia	6.86722	-75.8469
Colombia	6.77823	-75.8663
Colombia	6.77773	-75.8655
Colombia	6.77701	-75.8645
Colombia	6.81855	-75.864
Colombia	7.12578	-75.6653
Colombia	7.12483	-75.6668
Colombia	7.12465	-75.6662
Colombia	7.12375	-75.6673
Colombia	7.12224	-75.667
Colombia	7.1182	-75.6637
Colombia	7.11723	-75.6669
Colombia	7.1163	-75.667
Colombia	7.1117	-75.6677
Colombia	7.10762	-75.6678
Colombia	7.10759	-75.6652
Colombia	6.86695	-75.8458
Colombia	6.86648	-75.8439
Colombia	6.86626	-75.8464
Colombia	6.77633	-75.8621
Colombia	7.10684	-75.6653
Colombia	7.10682	-75.6672
Colombia	7.10622	-75.6673
Colombia	7.10525	-75.6685
Colombia	7.10469	-75.6683
Colombia	7.10377	-75.6701
Colombia	7.10324	-75.6694
Colombia	7.10288	-75.6706
Colombia	7.10195	-75.6705
Colombia	7.10194	-75.6741
Colombia	7.10191	-75.6731
Colombia	7.1019	-75.673
Colombia	7.10045	-75.6711
Colombia	7.0983	-75.6723
Colombia	7.09706	-75.6717
Colombia	7.09432	-75.6731
Colombia	6.86554	-75.843
Colombia	7.09292	-75.6729
Colombia	7.09027	-75.6757
Colombia	7.08949	-75.6764
Colombia	7.08952	-75.7
Colombia	7.08945	-75.6933
Colombia	7.08925	-75.6939
Colombia	7.08911	-75.6937
Colombia	7.08897	-75.7065
Colombia	7.08874	-75.6921
Colombia	7.08862	-75.7056
Colombia	7.08853	-75.6806
Colombia	7.08858	-75.7057
Colombia	7.08856	-75.7128
Colombia	6.86416	-75.8399
Colombia	6.86364	-75.842
Colombia	6.86284	-75.8398
Colombia	6.7602	-75.8589
Colombia	6.80009	-75.8612
Colombia	6.79846	-75.8622
Colombia	7.08834	-75.7054
Colombia	7.08827	-75.6859
Colombia	7.08808	-75.7118
Colombia	7.08773	-75.6818
Colombia	7.08706	-75.7038
Colombia	7.08682	-75.7124
Colombia	7.08678	-75.7075
Colombia	7.08669	-75.6831
Colombia	7.08651	-75.7034
Colombia	7.08595	-75.6829
Colombia	7.08578	-75.6842
Colombia	7.08567	-75.7134
Colombia	7.0855	-75.7126
Colombia	7.08535	-75.6904
Colombia	7.0852	-75.6835
Colombia	6.86203	-75.8458
Colombia	6.7566	-75.8574
Colombia	6.79825	-75.8621
Colombia	6.78794	-75.8739
Colombia	6.78482	-75.8725
Colombia	7.08871	-75.7024
Colombia	7.1163	-75.667
Colombia	7.1163	-75.667
Colombia	7.08461	-75.7142
Colombia	7.08434	-75.693
Colombia	7.08286	-75.6863
Colombia	7.08275	-75.69
Colombia	7.0816	-75.6882
Colombia	7.08095	-75.688
Colombia	7.08049	-75.6862
Colombia	7.07949	-75.6901
Colombia	7.076	-75.6888
Colombia	7.07476	-75.6864
Colombia	7.07475	-75.6863
Colombia	7.07388	-75.6881
Colombia	7.07328	-75.6877
Colombia	7.07282	-75.6873
Colombia	7.07018	-75.6836
Colombia	6.75575	-75.8531
Colombia	6.78289	-75.8714
Colombia	6.78255	-75.8714
Colombia	6.78229	-75.871
Colombia	6.86896	-75.8418
Colombia	6.86896	-75.8417
Colombia	6.86867	-75.8444
Colombia	6.75412	-75.8521
Colombia	6.77887	-75.8667
Colombia	6.77757	-75.8657
Colombia	6.77699	-75.864
Colombia	7.09014	-75.6959
Colombia	7.08622	-75.6875
Colombia	7.08974	-75.6957
Colombia	7.11986	-75.6658
Colombia	6.8601	-75.8424
Colombia	6.86834	-75.847
Colombia	6.86831	-75.8469
Colombia	6.86815	-75.8467
Colombia	6.86797	-75.8412
Colombia	6.86787	-75.8469
Colombia	7.09082	-75.698
Colombia	7.1163	-75.667
Colombia	7.11632	-75.667
Colombia	7.11631	-75.6671
Colombia	6.7736	-75.8604
Colombia	7.12578	-75.6658
Colombia	7.12451	-75.6672
Colombia	7.12374	-75.667
Colombia	7.11632	-75.667
Colombia	7.1075	-75.6655
Colombia	6.86689	-75.8469
Colombia	7.11198	-75.6754
Colombia	7.10661	-75.6649
Colombia	7.10626	-75.6643
Colombia	7.10594	-75.6718
Colombia	7.10562	-75.6682
Colombia	7.10553	-75.6712
Colombia	7.10505	-75.6695
Colombia	7.10469	-75.6692
Colombia	7.10377	-75.6696
Colombia	7.10351	-75.6723
Colombia	7.10195	-75.6712
Colombia	7.10192	-75.6724
Colombia	7.1019	-75.673
Colombia	7.0992	-75.6739
Colombia	7.09885	-75.6753
Colombia	7.09724	-75.6726
Colombia	7.0972	-75.6756
Colombia	7.09639	-75.6752
Colombia	7.09549	-75.6728
Colombia	7.09431	-75.6722
Colombia	7.09403	-75.6736
Colombia	7.09358	-75.6771
Colombia	6.85468	-75.84
Colombia	7.08998	-75.6982
Colombia	7.09136	-75.6953
Colombia	7.10921	-75.6688
Colombia	7.1197	-75.6668
Colombia	6.7442	-75.8459
Colombia	7.09292	-75.6738
Colombia	7.08992	-75.7045
Colombia	7.0895	-75.6768
Colombia	7.08942	-75.6925
Colombia	7.08944	-75.7036
Colombia	7.08936	-75.7046
Colombia	7.08908	-75.7057
Colombia	7.08896	-75.6846
Colombia	7.08885	-75.7051
Colombia	7.08879	-75.6924
Colombia	7.08865	-75.6798
Colombia	7.08865	-75.692
Colombia	7.08833	-75.6859
Colombia	7.08834	-75.7053
Colombia	7.08824	-75.6869
Colombia	7.08825	-75.6919
Colombia	6.85355	-75.844
Colombia	7.12578	-75.6657
Colombia	7.12513	-75.6662
Colombia	7.12436	-75.6679
Colombia	7.12084	-75.6658
Colombia	7.11781	-75.6636
Colombia	7.11618	-75.6646
Colombia	7.11032	-75.6679
Colombia	7.10769	-75.6662
Colombia	7.10724	-75.665
Colombia	6.80692	-75.8574
Colombia	6.73646	-75.8592
Colombia	7.08812	-75.7125
Colombia	7.08795	-75.7069
Colombia	7.08793	-75.7011
Colombia	7.08785	-75.6919
Colombia	7.08756	-75.6804
Colombia	7.08755	-75.6799
Colombia	7.08669	-75.6819
Colombia	7.08631	-75.6832
Colombia	7.0863	-75.683
Colombia	7.08595	-75.6833
Colombia	7.08594	-75.7121
Colombia	7.08556	-75.6825
Colombia	7.08559	-75.7124
Colombia	7.08553	-75.7048
Colombia	7.08542	-75.7136
Colombia	7.08511	-75.7143
Colombia	7.08481	-75.684
Colombia	7.08469	-75.6865
Colombia	7.10654	-75.6683
Colombia	7.10622	-75.6679
Colombia	7.10594	-75.6731
Colombia	7.10377	-75.6692
Colombia	7.10351	-75.673
Colombia	7.10253	-75.6705
Colombia	7.10195	-75.6708
Colombia	7.10192	-75.6723
Colombia	7.1019	-75.6727
Colombia	7.10189	-75.6733
Colombia	7.10147	-75.6703
Colombia	7.10071	-75.6715
Colombia	7.10032	-75.6711
Colombia	7.10028	-75.6744
Colombia	7.1	-75.6706
Colombia	7.09921	-75.6753
Colombia	7.0983	-75.6721
Colombia	7.09685	-75.6753
Colombia	7.09483	-75.6724
Colombia	6.80325	-75.8588
Colombia	6.85152	-75.8416
Colombia	6.73343	-75.8635
Colombia	6.75521	-75.856
Colombia	7.08441	-75.6915
Colombia	7.08422	-75.7079
Colombia	7.08421	-75.7078
Colombia	7.0841	-75.6929
Colombia	7.08348	-75.6904
Colombia	7.08322	-75.6868
Colombia	7.08264	-75.6899
Colombia	7.08095	-75.687
Colombia	7.08073	-75.6887
Colombia	7.08073	-75.6892
Colombia	7.07827	-75.6876
Colombia	7.07798	-75.6894
Colombia	7.07795	-75.6895
Colombia	7.07631	-75.6882
Colombia	7.07424	-75.6886
Colombia	7.07387	-75.6883
Colombia	7.07015	-75.6835
Colombia	7.0936	-75.6737
Colombia	7.09274	-75.6734
Colombia	7.09208	-75.674
Colombia	7.09103	-75.6758
Colombia	7.09027	-75.6755
Colombia	7.09027	-75.6766
Colombia	7.09011	-75.7049
Colombia	7.09011	-75.713
Colombia	7.08992	-75.6768
Colombia	7.08969	-75.6986
Colombia	7.0895	-75.6768
Colombia	7.08947	-75.6923
Colombia	7.0892	-75.6796
Colombia	7.08922	-75.6921
Colombia	7.0892	-75.6985
Colombia	7.08903	-75.6927
Colombia	7.08893	-75.6933
Colombia	7.08886	-75.7058
Colombia	7.08868	-75.6773
Colombia	6.78715	-75.873
Colombia	6.78533	-75.8726
Colombia	6.78513	-75.8725
Colombia	7.08822	-75.6859
Colombia	7.08819	-75.706
Colombia	7.08756	-75.7076
Colombia	7.08721	-75.6794
Colombia	7.08687	-75.704
Colombia	7.08674	-75.7008
Colombia	7.0866	-75.6797
Colombia	7.08657	-75.7088
Colombia	7.08652	-75.7033
Colombia	7.08617	-75.704
Colombia	7.08615	-75.7123
Colombia	7.08615	-75.7124
Colombia	7.08604	-75.7032
Colombia	7.08595	-75.702
Colombia	7.08594	-75.7134
Colombia	7.08593	-75.7123
Colombia	7.08593	-75.7134
Colombia	7.08584	-75.7116
Colombia	7.08565	-75.7027
Colombia	7.08567	-75.7123
Colombia	7.08511	-75.7134
Colombia	7.08509	-75.7137
Colombia	7.08495	-75.714
Colombia	7.08481	-75.684
Colombia	6.78317	-75.8719
Colombia	6.78234	-75.871
Colombia	6.77979	-75.8675
Colombia	6.71288	-75.8558
Colombia	6.75017	-75.8528
Colombia	7.08422	-75.708
Colombia	7.08323	-75.6903
Colombia	7.08249	-75.6884
Colombia	7.08244	-75.6866
Colombia	7.08222	-75.6892
Colombia	7.08188	-75.6858
Colombia	7.08073	-75.6886
Colombia	7.08045	-75.6866
Colombia	7.07827	-75.6868
Colombia	7.07798	-75.6896
Colombia	7.07745	-75.6872
Colombia	7.07602	-75.6888
Colombia	7.07387	-75.6878
Colombia	7.07372	-75.6875
Colombia	7.07282	-75.6872
Colombia	6.87062	-75.8433
Colombia	6.77807	-75.8661
Colombia	6.71182	-75.8541
Colombia	6.86814	-75.8418
Colombia	6.86775	-75.847
Colombia	6.86964	-75.8422
Colombia	6.77633	-75.8626
Colombia	6.84754	-75.8448
Colombia	6.84744	-75.844
Colombia	6.86658	-75.846
Colombia	6.86645	-75.846
Colombia	6.86604	-75.8455
Colombia	6.86586	-75.8435
Colombia	6.85957	-75.8404
Colombia	6.68242	-75.8323
Colombia	6.8685	-75.8445
Colombia	6.86848	-75.8404
Colombia	6.86841	-75.8415
Colombia	6.86736	-75.8429
Colombia	6.74851	-75.8463
Colombia	6.84683	-75.8503
Colombia	6.86538	-75.8429
Colombia	6.86464	-75.8427
Colombia	6.85744	-75.8436
Colombia	6.85582	-75.8447
Colombia	6.8007	-75.8602
Colombia	6.73674	-75.8556
Colombia	6.84653	-75.8471
Colombia	6.86379	-75.844
Colombia	6.85355	-75.8444
Colombia	6.82497	-75.8634
Colombia	7.13694	-75.6501
Colombia	6.73583	-75.8563
Colombia	6.73541	-75.8569
Colombia	6.73495	-75.8577
Colombia	6.73443	-75.8636
Colombia	6.84613	-75.8444
Colombia	6.8461	-75.8438
Colombia	6.86182	-75.8452
Colombia	6.86285	-75.8439
Colombia	6.75575	-75.8559
Colombia	7.13589	-75.6473
Colombia	6.8459	-75.8518
Colombia	6.82659	-75.8647
Colombia	6.862	-75.8409
Colombia	6.86183	-75.8477
Colombia	6.75412	-75.8519
Colombia	6.71258	-75.8565
Colombia	6.86095	-75.8401
Colombia	6.86172	-75.8445
Colombia	6.86162	-75.8477
Colombia	6.75193	-75.8533
Colombia	6.81855	-75.8637
Colombia	6.81828	-75.8607
Colombia	6.81695	-75.8605
Colombia	6.8488	-75.8426
Colombia	6.84226	-75.8522
Colombia	6.70259	-75.842
Colombia	6.81417	-75.8613
Colombia	6.69107	-75.8382
Colombia	6.74808	-75.8463
Colombia	6.84763	-75.8491
Colombia	6.83762	-75.8568
Colombia	6.79816	-75.8625
Colombia	7.1163	-75.6671
Colombia	7.1163	-75.667
Colombia	6.84726	-75.8501
Colombia	6.84703	-75.8456
Colombia	6.85354	-75.8411
Colombia	6.7878	-75.8735
Colombia	6.78722	-75.8729
Colombia	6.84651	-75.8467
Colombia	6.85468	-75.8416
Colombia	6.85354	-75.8413
Colombia	7.10589	-75.671
Colombia	6.84627	-75.846
Colombia	7.1213	-75.6639
Colombia	6.82385	-75.8642
Colombia	6.71256	-75.849
Colombia	7.12549	-75.6654
Colombia	7.12328	-75.6671
Colombia	7.1177	-75.6673
Colombia	7.1163	-75.6671
Colombia	7.11386	-75.6681
Colombia	7.11092	-75.669
Colombia	7.10684	-75.6675
Colombia	7.10622	-75.6689
Colombia	6.80824	-75.8547
Colombia	6.84592	-75.8471
Colombia	7.10562	-75.6686
Colombia	7.1056	-75.6729
Colombia	7.10526	-75.669
Colombia	7.10422	-75.6686
Colombia	7.1035	-75.6722
Colombia	7.10347	-75.6727
Colombia	7.10345	-75.6729
Colombia	7.10312	-75.6699
Colombia	7.10299	-75.6696
Colombia	7.10011	-75.6708
Colombia	7.0992	-75.6747
Colombia	7.09897	-75.6757
Colombia	7.09766	-75.6729
Colombia	7.09721	-75.675
Colombia	7.09467	-75.6724
Colombia	7.09421	-75.6734
Colombia	7.09403	-75.6738
Colombia	7.09359	-75.6734
Colombia	7.09291	-75.6733
Colombia	6.82392	-75.8632
Colombia	6.82463	-75.8634
Colombia	6.85754	-75.8441
Colombia	6.8488	-75.8422
Colombia	7.0915	-75.6756
Colombia	7.09053	-75.6777
Colombia	7.09028	-75.6763
Colombia	7.08961	-75.7125
Colombia	7.08948	-75.6788
Colombia	7.0891	-75.6926
Colombia	7.08908	-75.7062
Colombia	7.08866	-75.6801
Colombia	7.08858	-75.693
Colombia	7.08817	-75.7115
Colombia	7.08803	-75.7083
Colombia	7.08699	-75.7108
Colombia	7.08678	-75.7078
Colombia	7.08675	-75.7108
Colombia	7.0866	-75.712
Colombia	7.0863	-75.6798
Colombia	7.08635	-75.7024
Colombia	7.08636	-75.7049
Colombia	7.08581	-75.7049
Colombia	7.08582	-75.7096
Colombia	7.08568	-75.7122
Colombia	7.08566	-75.7124
Colombia	7.08541	-75.7076
Colombia	7.0852	-75.6846
Colombia	7.08516	-75.7035
Colombia	7.08497	-75.6852
Colombia	7.08481	-75.685
Colombia	7.0848	-75.6924
Colombia	7.0847	-75.7043
Colombia	7.08472	-75.7142
Colombia	7.08422	-75.7076
Colombia	7.08415	-75.6848
Colombia	7.08375	-75.6926
Colombia	6.84762	-75.8431
Colombia	6.84745	-75.8463
Colombia	6.84762	-75.845
Colombia	6.84001	-75.856
Colombia	7.08249	-75.6876
Colombia	7.08244	-75.6895
Colombia	7.08168	-75.6865
Colombia	7.08161	-75.6877
Colombia	7.07799	-75.6901
Colombia	7.07745	-75.6874
Colombia	7.07601	-75.689
Colombia	7.07474	-75.6879
Colombia	7.07458	-75.6886
Colombia	7.07324	-75.6845
Colombia	6.84725	-75.845
Colombia	6.84703	-75.8439
Colombia	6.83706	-75.8567
Colombia	6.86906	-75.8412
Colombia	6.86903	-75.8418
Colombia	6.86881	-75.8422
Colombia	7.20648	-75.5769
Colombia	6.84682	-75.8437
Colombia	6.86774	-75.8426
Colombia	6.83577	-75.8626
Colombia	6.83516	-75.8588
Colombia	6.75322	-75.8498
Colombia	6.75193	-75.8535
Colombia	6.86693	-75.8466
Colombia	6.86613	-75.8432
Colombia	6.86562	-75.8417
Colombia	6.77802	-75.8683
Colombia	6.80069	-75.8603
Colombia	6.81922	-75.8647
Colombia	6.82758	-75.8652
Colombia	6.78984	-75.8667
Colombia	6.79029	-75.8669
Colombia	6.82022	-75.8631
Colombia	6.83465	-75.8607
Colombia	6.83448	-75.8611
Colombia	7.11518	-75.6645
Colombia	6.81911	-75.8614
Colombia	7.1163	-75.6671
Colombia	6.86514	-75.8424
Colombia	6.82463	-75.8635
Colombia	6.87117	-75.8461
Colombia	7.1365	-75.6497
Colombia	6.84582	-75.8435
Colombia	6.84548	-75.8515
Colombia	6.7791	-75.869
Colombia	6.81193	-75.8555
Colombia	6.81841	-75.8634
Colombia	6.78963	-75.8669
Colombia	6.75016	-75.8516
Colombia	6.84534	-75.8443
Colombia	7.13569	-75.6471
Colombia	6.811	-75.8542
Colombia	6.8202	-75.8627
Colombia	6.82392	-75.8632
Colombia	6.84366	-75.8535
Colombia	6.87116	-75.8462
Colombia	6.84535	-75.8438
Colombia	6.84502	-75.8501
Colombia	6.74886	-75.8514
Colombia	6.84308	-75.8516
Colombia	6.81324	-75.8608
Colombia	7.09071	-75.6976
Colombia	7.09464	-75.6762
Colombia	7.11238	-75.6853
Colombia	6.84192	-75.8524
Colombia	6.74467	-75.8465
Colombia	7.12579	-75.6654
Colombia	7.12524	-75.6662
Colombia	7.12483	-75.6673
Colombia	7.12474	-75.6676
Colombia	7.12375	-75.6676
Colombia	7.12342	-75.66
Colombia	7.12224	-75.6668
Colombia	7.11746	-75.6636
Colombia	7.10761	-75.6679
Colombia	7.10739	-75.6654
Colombia	6.84105	-75.8549
Colombia	6.84096	-75.8532
Colombia	6.84001	-75.8561
Colombia	6.83996	-75.8574
Colombia	6.83979	-75.857
Colombia	6.83765	-75.8586
Colombia	6.79999	-75.8604
Colombia	7.10692	-75.671
Colombia	7.10685	-75.6651
Colombia	7.10684	-75.6683
Colombia	7.10683	-75.6683
Colombia	7.10682	-75.6671
Colombia	7.10563	-75.6687
Colombia	7.10562	-75.6686
Colombia	7.10525	-75.6695
Colombia	7.10504	-75.668
Colombia	7.10469	-75.6693
Colombia	7.10422	-75.669
Colombia	7.10324	-75.6706
Colombia	7.10264	-75.6697
Colombia	7.09975	-75.6745
Colombia	7.09765	-75.6714
Colombia	7.09722	-75.6754
Colombia	7.09545	-75.6729
Colombia	7.09541	-75.6729
Colombia	7.19448	-75.5773
Colombia	6.73519	-75.8574
Colombia	7.11131	-75.6646
Colombia	6.78599	-75.8724
Colombia	6.78486	-75.8724
Colombia	7.09432	-75.6732
Colombia	7.09205	-75.6738
Colombia	7.0909	-75.6746
Colombia	7.0898	-75.6776
Colombia	7.08959	-75.7048
Colombia	7.08918	-75.6792
Colombia	7.08918	-75.6933
Colombia	7.08915	-75.6924
Colombia	7.08918	-75.706
Colombia	7.08908	-75.7055
Colombia	7.08882	-75.6928
Colombia	7.08868	-75.678
Colombia	7.08876	-75.7058
Colombia	7.08866	-75.6791
Colombia	7.08858	-75.6928
Colombia	7.08858	-75.7063
Colombia	6.86009	-75.8401
Colombia	6.83491	-75.8601
Colombia	7.05649	-75.6742
Colombia	6.72233	-75.8617
Colombia	6.83556	-75.858
Colombia	6.78338	-75.8716
Colombia	6.78282	-75.8714
Colombia	7.08828	-75.6859
Colombia	7.08821	-75.6868
Colombia	7.08815	-75.6924
Colombia	7.08735	-75.6816
Colombia	7.08668	-75.6814
Colombia	7.08633	-75.683
Colombia	7.08636	-75.7022
Colombia	7.08614	-75.712
Colombia	7.08556	-75.6839
Colombia	7.08492	-75.6919
Colombia	7.08481	-75.6839
Colombia	7.13685	-75.6501
Colombia	6.8591	-75.8429
Colombia	6.85851	-75.8429
Colombia	6.85744	-75.8432
Colombia	6.788	-75.8743
Colombia	6.83317	-75.8617
Colombia	6.83219	-75.8636
Colombia	6.83181	-75.8638
Colombia	6.8185	-75.8636
Colombia	6.81695	-75.8608
Colombia	6.77711	-75.8645
Colombia	7.0846	-75.6866
Colombia	7.08434	-75.6929
Colombia	7.08415	-75.6853
Colombia	7.08415	-75.6915
Colombia	7.08095	-75.688
Colombia	7.08073	-75.6893
Colombia	7.08047	-75.6862
Colombia	7.08044	-75.6862
Colombia	7.07915	-75.6893
Colombia	7.07799	-75.6894
Colombia	7.07796	-75.69
Colombia	7.07719	-75.6866
Colombia	7.07632	-75.6882
Colombia	7.07603	-75.6892
Colombia	7.07476	-75.6867
Colombia	7.07388	-75.6889
Colombia	6.81621	-75.8605
Colombia	7.12493	-75.6663
Colombia	7.1171	-75.664
Colombia	7.10863	-75.6673
Colombia	7.10653	-75.6683
Colombia	6.78387	-75.8718
Colombia	6.78268	-75.8716
Colombia	6.81324	-75.8606
Colombia	7.12579	-75.6655
Colombia	7.12524	-75.6658
Colombia	7.12443	-75.6677
Colombia	7.12375	-75.6675
Colombia	7.117	-75.666
Colombia	7.1163	-75.6671
Colombia	7.10684	-75.6682
Colombia	6.77632	-75.8634
Colombia	6.7736	-75.8607
Colombia	6.80829	-75.8564
Colombia	6.8061	-75.8578
Colombia	7.10562	-75.6691
Colombia	7.10423	-75.6694
Colombia	7.10346	-75.6719
Colombia	7.10345	-75.6725
Colombia	7.1024	-75.6699
Colombia	7.10071	-75.6707
Colombia	7.10058	-75.674
Colombia	7.09921	-75.676
Colombia	7.09897	-75.6743
Colombia	7.09896	-75.6755
Colombia	7.09673	-75.6757
Colombia	7.09651	-75.6729
Colombia	7.09542	-75.6729
Colombia	7.09291	-75.6732
Colombia	7.09208	-75.6739
Colombia	7.09207	-75.674
Colombia	6.77841	-75.8663
Colombia	6.77799	-75.8658
Colombia	6.68823	-75.8355
Colombia	7.10563	-75.668
Colombia	7.1056	-75.6722
Colombia	7.10525	-75.6687
Colombia	7.10469	-75.6692
Colombia	7.10422	-75.6696
Colombia	7.10377	-75.6693
Colombia	7.10345	-75.6729
Colombia	7.10274	-75.6707
Colombia	7.10194	-75.6731
Colombia	7.10191	-75.6739
Colombia	7.10131	-75.6703
Colombia	7.09974	-75.6735
Colombia	7.09742	-75.6716
Colombia	7.0955	-75.6728
Colombia	7.09542	-75.6728
Colombia	7.09501	-75.6733
Colombia	7.09467	-75.6731
Colombia	7.09405	-75.6737
Colombia	6.85219	-75.8444
Colombia	6.85152	-75.8416
Colombia	6.86738	-75.8467
Colombia	6.80498	-75.8585
Colombia	6.79946	-75.8612
Colombia	7.09125	-75.6752
Colombia	7.08991	-75.6766
Colombia	7.08973	-75.692
Colombia	7.08958	-75.7011
Colombia	7.08933	-75.7039
Colombia	7.08919	-75.6796
Colombia	7.08908	-75.7061
Colombia	7.08898	-75.7068
Colombia	7.08896	-75.7025
Colombia	7.08887	-75.6925
Colombia	7.08869	-75.6775
Colombia	7.08868	-75.6778
Colombia	7.08862	-75.7118
Colombia	7.08846	-75.7115
Colombia	7.08834	-75.7065
Colombia	7.08824	-75.7066
Colombia	7.08819	-75.7054
Colombia	6.80262	-75.8588
Colombia	7.09028	-75.6763
Colombia	7.0902	-75.6778
Colombia	7.09001	-75.7045
Colombia	7.08991	-75.6761
Colombia	7.08972	-75.7127
Colombia	7.0895	-75.6764
Colombia	7.08952	-75.6926
Colombia	7.08952	-75.6997
Colombia	7.08937	-75.6922
Colombia	7.08935	-75.6936
Colombia	7.08925	-75.7052
Colombia	7.08893	-75.6929
Colombia	7.08868	-75.678
Colombia	7.08867	-75.678
Colombia	7.08867	-75.7121
Colombia	7.08864	-75.7069
Colombia	7.08821	-75.6868
Colombia	7.08803	-75.7117
Colombia	6.77566	-75.862
Colombia	6.85051	-75.842
Colombia	6.84957	-75.8462
Colombia	7.08778	-75.6917
Colombia	7.0876	-75.6943
Colombia	7.08755	-75.6799
Colombia	7.08725	-75.7115
Colombia	7.08632	-75.6828
Colombia	7.08566	-75.7135
Colombia	7.08553	-75.7042
Colombia	7.0854	-75.7031
Colombia	7.08533	-75.705
Colombia	7.08509	-75.7138
Colombia	7.08499	-75.7046
Colombia	7.08414	-75.6853
Colombia	6.78779	-75.8744
Colombia	6.78653	-75.8728
Colombia	6.78633	-75.8727
Colombia	6.78601	-75.8723
Colombia	6.8673	-75.8462
Colombia	6.86661	-75.8441
Colombia	6.86603	-75.8434
Colombia	6.78687	-75.8727
Colombia	7.08716	-75.7126
Colombia	7.08706	-75.7028
Colombia	7.08643	-75.7026
Colombia	7.0863	-75.6802
Colombia	7.08624	-75.6929
Colombia	7.08611	-75.706
Colombia	7.08569	-75.7053
Colombia	7.08537	-75.6926
Colombia	7.0852	-75.6832
Colombia	7.08516	-75.6883
Colombia	7.08511	-75.7136
Colombia	7.08472	-75.7142
Colombia	6.77294	-75.8602
Colombia	6.78362	-75.8717
Colombia	6.78311	-75.8718
Colombia	6.78047	-75.8683
Colombia	6.78027	-75.8678
Colombia	7.08248	-75.6883
Colombia	7.08245	-75.6893
Colombia	7.08213	-75.6858
Colombia	7.08168	-75.6867
Colombia	7.0816	-75.6878
Colombia	7.08095	-75.6871
Colombia	7.07826	-75.6888
Colombia	7.07745	-75.6877
Colombia	7.07602	-75.6886
Colombia	7.07601	-75.6888
Colombia	7.07568	-75.6885
Colombia	6.87098	-75.8448
Colombia	6.87089	-75.8439
Colombia	6.86546	-75.8431
Colombia	7.08293	-75.6909
Colombia	7.08287	-75.6882
Colombia	7.08033	-75.6894
Colombia	7.07916	-75.6897
Colombia	7.07601	-75.6891
Colombia	7.07486	-75.6886
Colombia	7.07439	-75.6887
Colombia	7.0733	-75.6872
Colombia	7.07328	-75.6877
Colombia	6.75912	-75.8582
Colombia	6.75884	-75.8591
Colombia	6.84779	-75.849
Colombia	6.7787	-75.8665
Colombia	6.77783	-75.8654
Colombia	6.77681	-75.8642
Colombia	6.86887	-75.8417
Colombia	6.86852	-75.842
Colombia	6.77862	-75.8673
Colombia	6.75608	-75.8563
Colombia	6.75519	-75.8521
Colombia	6.75494	-75.8552
Colombia	6.86992	-75.8429
Colombia	6.86904	-75.8417
Colombia	6.86847	-75.847
Colombia	6.75851	-75.8585
Colombia	6.75659	-75.8537
Colombia	6.86826	-75.8411
Colombia	6.77567	-75.8623
Colombia	6.7736	-75.8607
Colombia	6.86841	-75.8447
Colombia	6.86786	-75.8413
Colombia	6.86767	-75.8466
Colombia	6.77827	-75.8689
Colombia	6.86569	-75.8446
Colombia	6.74974	-75.8515
Colombia	6.78002	-75.8702
Colombia	6.80823	-75.8545
Colombia	6.82588	-75.8657
Colombia	6.78667	-75.8714
Colombia	6.84672	-75.8505
Colombia	6.84651	-75.8475
Colombia	6.86493	-75.8443
Colombia	6.7611	-75.8589
Colombia	6.75996	-75.8546
Colombia	6.75398	-75.8522
Colombia	6.75998	-75.8596
Colombia	6.86553	-75.8419
Colombia	6.74964	-75.8514
Colombia	6.74949	-75.8512
Colombia	6.84193	-75.8548
Colombia	6.86096	-75.844
Colombia	6.84635	-75.8469
Colombia	6.75883	-75.8556
Colombia	6.7566	-75.8571
Colombia	6.75119	-75.8529
Colombia	6.75028	-75.847
Colombia	6.86418	-75.8445
Colombia	6.74809	-75.8513
Colombia	7.13578	-75.6473
Colombia	7.11301	-75.6846
Colombia	6.86049	-75.8481
Colombia	6.84568	-75.8517
Colombia	6.862	-75.8412
Colombia	6.86149	-75.8432
Colombia	6.86118	-75.8397
Colombia	6.86112	-75.8406
Colombia	6.84527	-75.8499
Colombia	6.85762	-75.8412
Colombia	6.75266	-75.8536
Colombia	6.86139	-75.8483
Colombia	6.8611	-75.84
Colombia	6.74594	-75.8455
Colombia	6.86091	-75.8448
Colombia	6.84113	-75.8551
Colombia	6.85744	-75.8436
Colombia	6.85582	-75.8434
Colombia	6.75119	-75.853
Colombia	6.74974	-75.852
Colombia	6.86076	-75.84
Colombia	6.86047	-75.8409
Colombia	6.8601	-75.8424
Colombia	6.84047	-75.8536
Colombia	6.83864	-75.8579
Colombia	6.83795	-75.8565
Colombia	6.71886	-75.859
Colombia	6.74933	-75.8522
Colombia	6.8601	-75.8433
Colombia	6.73575	-75.8621
Colombia	6.74751	-75.8461
Colombia	6.8591	-75.8437
Colombia	7.12106	-75.6637
Colombia	6.83703	-75.8566
Colombia	6.74809	-75.8516
Colombia	6.74797	-75.8458
Colombia	6.85744	-75.8437
Colombia	6.71585	-75.8583
Colombia	6.71585	-75.8586
Colombia	6.71194	-75.8524
Colombia	6.73646	-75.8585
Colombia	6.83659	-75.8567
Colombia	6.83539	-75.8589
Colombia	6.73759	-75.8554
Colombia	6.85582	-75.8441
Colombia	7.13628	-75.6497
Colombia	6.70568	-75.8441
Colombia	6.70313	-75.8425
Colombia	6.7022	-75.8419
Colombia	6.69989	-75.8406
Colombia	6.73575	-75.8614
Colombia	6.73531	-75.8626
Colombia	6.73343	-75.8636
Colombia	6.71585	-75.8584
Colombia	6.73518	-75.8575
Colombia	6.69502	-75.8381
Colombia	6.68832	-75.8351
Colombia	6.68148	-75.8325
Colombia	6.8488	-75.8431
Colombia	6.85153	-75.8437
Colombia	6.72087	-75.8616
Colombia	6.72011	-75.8599
Colombia	6.81973	-75.8619
Colombia	6.85273	-75.8413
Colombia	6.85051	-75.8414
Colombia	6.85052	-75.8443
Colombia	6.84957	-75.8456
Colombia	6.84838	-75.8431
Colombia	6.84778	-75.8441
Colombia	6.71288	-75.8565
Colombia	6.71585	-75.8582
Colombia	6.68203	-75.8319
Colombia	6.85052	-75.8442
Colombia	6.84956	-75.8424
Colombia	6.70946	-75.8462
Colombia	6.70238	-75.842
Colombia	6.70313	-75.8426
Colombia	6.8488	-75.8419
Colombia	6.84838	-75.8433
Colombia	6.84778	-75.8425
Colombia	6.69751	-75.8404
Colombia	6.84779	-75.8482
Colombia	6.84725	-75.8453
Colombia	6.84683	-75.8504
Colombia	6.84721	-75.8448
Colombia	6.77949	-75.8692
Colombia	6.84652	-75.8435
Colombia	6.84651	-75.8471
Colombia	6.84674	-75.8458
Colombia	6.84651	-75.8457
Colombia	6.82588	-75.8654
Colombia	6.82808	-75.8649
Colombia	6.82314	-75.861
Colombia	6.82325	-75.8613
Colombia	6.84593	-75.8515
Colombia	6.84557	-75.8494
Colombia	6.84635	-75.847
Colombia	6.79455	-75.8631
Colombia	6.79456	-75.8627
Colombia	6.84193	-75.855
Colombia	6.84424	-75.8433
Colombia	7.13573	-75.6468
Colombia	7.13567	-75.6466
Colombia	7.13578	-75.6471
Colombia	6.84468	-75.8521
Colombia	6.84568	-75.8515
Colombia	6.80958	-75.8539
Colombia	6.81322	-75.8574
Colombia	6.82662	-75.8652
Colombia	6.82833	-75.8656
Colombia	6.79031	-75.867
Colombia	6.81963	-75.8623
Colombia	6.82497	-75.8631
Colombia	6.81958	-75.8623
Colombia	6.85754	-75.8441
Colombia	6.84583	-75.8483
Colombia	7.13645	-75.6499
Colombia	6.84374	-75.8506
Colombia	6.84374	-75.8508
Colombia	7.13679	-75.6499
Colombia	7.13693	-75.6499
Colombia	7.11269	-75.685
Colombia	6.84153	-75.8528
Colombia	6.84095	-75.8532
Colombia	6.84025	-75.8537
Colombia	6.83942	-75.8583
Colombia	6.84099	-75.8559
Colombia	6.8382	-75.8583
Colombia	7.19963	-75.5698
Colombia	6.83706	-75.8599
Colombia	6.83746	-75.8613
Colombia	6.83689	-75.857
Colombia	6.83645	-75.8622
Colombia	6.83628	-75.8572
Colombia	6.83585	-75.8575
Colombia	6.83559	-75.8581
Colombia	6.83513	-75.8629
Colombia	6.83652	-75.8569
Colombia	6.83643	-75.8577
Colombia	6.83609	-75.8579
Colombia	7.17117	-75.6174
Colombia	7.13649	-75.6495
Colombia	6.83379	-75.8612
Colombia	6.8326	-75.862
Colombia	6.8341	-75.861
Colombia	6.83482	-75.8606
Colombia	6.82694	-75.8643
Colombia	6.82662	-75.8643
Colombia	6.82385	-75.8642
Colombia	6.81973	-75.8616
Colombia	7.13651	-75.6496
Colombia	6.69659	-75.8496
Colombia	6.69676	-75.8497
Colombia	6.69674	-75.8497
Colombia	6.69677	-75.8496
Colombia	6.69677	-75.8497
Colombia	6.69674	-75.8497
Colombia	6.69668	-75.8497
Colombia	6.69667	-75.8497
Colombia	6.69675	-75.8497
Colombia	6.69666	-75.8498
Colombia	6.69651	-75.8497
Colombia	6.6965	-75.8497
Colombia	6.69594	-75.8475
Colombia	6.69594	-75.8475
Colombia	6.69589	-75.8475
Colombia	6.69675	-75.8496
Colombia	6.69672	-75.8496
Colombia	6.69606	-75.8474
Colombia	6.69671	-75.8496
Colombia	6.69636	-75.8477
Colombia	6.69634	-75.8477
Colombia	6.69631	-75.8477
Colombia	6.69631	-75.8477
Colombia	6.69626	-75.8477
Colombia	6.69633	-75.8476
Colombia	6.69634	-75.8476
Colombia	6.69636	-75.8477
Colombia	6.69637	-75.8477
Colombia	6.69602	-75.8475
Colombia	6.69597	-75.8476
Colombia	6.69591	-75.8476
Colombia	6.69594	-75.8476
Colombia	6.69594	-75.8476
Colombia	6.69588	-75.8476
Colombia	6.69584	-75.8476
Colombia	6.69586	-75.8476
Colombia	6.6959	-75.8476
Colombia	6.69592	-75.8476
Colombia	6.69592	-75.8476
Colombia	6.69632	-75.8477
Colombia	6.69592	-75.8477
Colombia	6.69589	-75.8477
Colombia	6.69599	-75.8477
Colombia	6.6967	-75.8496
Colombia	6.69623	-75.8477
Colombia	6.69621	-75.8476
Colombia	6.69621	-75.8476
Colombia	6.6962	-75.8476
Colombia	6.69627	-75.8477
Colombia	6.69621	-75.8477
Colombia	6.69556	-75.8491
Colombia	6.69659	-75.8494
Colombia	6.69744	-75.8484
Colombia	6.69748	-75.8484
Colombia	6.69545	-75.8514
Colombia	6.69548	-75.8514
Colombia	6.69552	-75.8514
Colombia	6.69547	-75.8514
Colombia	6.69544	-75.8515
Colombia	6.69545	-75.8514
Colombia	6.69542	-75.8515
Colombia	6.69544	-75.8514
Colombia	6.69559	-75.8515
Colombia	6.69552	-75.8514
Colombia	6.69551	-75.8514
Colombia	6.69554	-75.8514
Colombia	6.69555	-75.8514
Colombia	6.69555	-75.8515
Colombia	6.69555	-75.8515
Colombia	6.69549	-75.8515
Colombia	6.69548	-75.8514
Colombia	6.69548	-75.8514
Colombia	6.69536	-75.8515
Colombia	6.6954	-75.8515
Colombia	6.69541	-75.8515
Colombia	6.69546	-75.8515
Colombia	6.69549	-75.8515
Colombia	6.69541	-75.8515
Colombia	6.6954	-75.8515
Colombia	6.69538	-75.8515
Colombia	6.69535	-75.8514
Colombia	6.69565	-75.8517
Colombia	6.69535	-75.8515
Colombia	6.69568	-75.8517
Colombia	6.69751	-75.8484
Colombia	6.69634	-75.8478
Colombia	6.69659	-75.8499
Colombia	6.69656	-75.8493
Colombia	6.69689	-75.8492
Colombia	6.69698	-75.8492
Colombia	6.69706	-75.8492
Colombia	6.69702	-75.8493
Colombia	6.69702	-75.8492
Colombia	6.69702	-75.8492
Colombia	6.69685	-75.8492
Colombia	6.6969	-75.8492
Colombia	6.69637	-75.8493
Colombia	6.69818	-75.8486
Colombia	6.69818	-75.8485
Colombia	6.69816	-75.8485
Colombia	6.69815	-75.8485
Colombia	6.69817	-75.8485
Colombia	6.69814	-75.8486
Colombia	6.69813	-75.8486
Colombia	6.69818	-75.8485
Colombia	6.69821	-75.8484
Colombia	6.69822	-75.8484
Colombia	6.69822	-75.8484
Colombia	6.69821	-75.8484
Colombia	6.69604	-75.8502
Colombia	6.69611	-75.8502
Colombia	6.69614	-75.8502
Colombia	6.69611	-75.8502
Colombia	6.69646	-75.8502
Colombia	6.698	-75.8534
Colombia	6.69794	-75.8534
Colombia	6.69795	-75.8535
Colombia	6.698	-75.8534
Colombia	6.6979	-75.8534
Colombia	6.69785	-75.8535
Colombia	6.69791	-75.8535
Colombia	6.69791	-75.8535
Colombia	6.69792	-75.8535
Colombia	6.69789	-75.8535
Colombia	6.69696	-75.8492
Colombia	6.69549	-75.8502
Colombia	6.69546	-75.8502
Colombia	6.69549	-75.8502
Colombia	6.69551	-75.8502
Colombia	6.69548	-75.8503
Colombia	6.69549	-75.8503
Colombia	6.69781	-75.8532
Colombia	6.69788	-75.8531
Colombia	6.69784	-75.8532
Colombia	6.69668	-75.8492
Colombia	6.69828	-75.8552
Colombia	6.69789	-75.8531
Colombia	6.69784	-75.8531
Colombia	6.69785	-75.8531
Colombia	6.69783	-75.8531
Colombia	6.69782	-75.8531
Colombia	6.69769	-75.853
Colombia	6.69773	-75.8531
Colombia	6.6977	-75.8531
Colombia	6.69633	-75.8491
Colombia	6.69658	-75.8493
Colombia	6.69807	-75.8556
Colombia	6.69811	-75.8557
Colombia	6.69562	-75.8514
Colombia	6.6956	-75.8514
Colombia	6.69563	-75.8514
Colombia	6.69557	-75.8514
Colombia	6.69559	-75.8514
Colombia	6.69558	-75.8513
Colombia	6.69555	-75.8513
Colombia	6.69554	-75.8513
Colombia	6.69552	-75.8513
Colombia	6.69556	-75.8513
Colombia	6.69552	-75.8513
Colombia	6.6981	-75.8556
Colombia	6.69808	-75.8556
Colombia	6.69798	-75.8558
Colombia	6.69803	-75.8558
Colombia	6.69803	-75.8558
Colombia	6.69808	-75.8558
Colombia	6.6981	-75.8558
Colombia	6.69812	-75.8558
Colombia	6.69808	-75.8557
Colombia	6.69806	-75.8557
Colombia	6.69807	-75.8557
Colombia	6.69579	-75.8513
Colombia	6.69577	-75.8513
Colombia	6.69577	-75.8514
Colombia	6.69573	-75.8514
Colombia	6.69574	-75.8513
Colombia	6.69567	-75.8514
Colombia	6.69578	-75.8514
Colombia	6.69576	-75.8513
Colombia	6.69554	-75.8513
Colombia	6.6956	-75.8512
Colombia	6.69558	-75.8513
Colombia	6.6956	-75.8513
Colombia	6.69557	-75.8513
Colombia	6.69559	-75.8513
Colombia	6.69564	-75.8513
Colombia	6.69564	-75.8514
Colombia	6.69567	-75.8514
Colombia	6.69568	-75.8514
Colombia	6.69562	-75.8514
Colombia	6.69801	-75.856
Colombia	6.69644	-75.8479
Colombia	6.69805	-75.8561
Colombia	6.69802	-75.8561
Colombia	6.69802	-75.856
Colombia	6.698	-75.856
Colombia	6.69807	-75.8561
Colombia	6.69807	-75.8561
Colombia	6.69807	-75.8561
Colombia	6.69815	-75.8562
Colombia	6.69808	-75.8561
Colombia	6.69806	-75.8561
Colombia	6.69806	-75.856
Colombia	6.69804	-75.8561
Colombia	6.69805	-75.8561
Colombia	6.69807	-75.8561
Colombia	6.69809	-75.8561
Colombia	6.69805	-75.8561
Colombia	6.69806	-75.8561
Colombia	6.69798	-75.8558
Colombia	6.69811	-75.856
Colombia	6.69806	-75.856
Colombia	6.69804	-75.856
Colombia	6.6981	-75.856
Colombia	6.69811	-75.856
Colombia	6.69637	-75.8478
Colombia	6.69807	-75.8558
Colombia	6.6956	-75.8514
Colombia	6.69556	-75.8514
Colombia	6.69561	-75.8514
Colombia	6.69559	-75.8514
[truncated: 2,419 more rows]

## Sheet: Table S4
Supplementary Information 4. Monte Carlo test results for assessing the significance of global and local components in the sPCA. Results based on 1,000 replicates. Only global component showed signifcance.
Global Monte-Carlo test
Call: as.randtest(sim = sims[1, ], obs = obs[1], alter = "greater")
Observation	22.0675
Replicates	1000
Simulated p-value:	0.000999001
Alternative hypothesis	greater
Std.Obs.pos	50.9522
Expectation	0.858719
Variance	0.173263
Local Monte-Carlo test
Call: as.randtest(sim = sims[2, ], obs = obs[2], alter = "greater")
Observation	0.772712
Replicates	1000
Simulated p-value:	1
Alternative hypothesis	greater
Std.Obs.pos	-2.79751
Expectation	1.51759
Variance	0.070897

## Sheet: Table S5
Supplementary Information 5. Archaeobotanical records of use for Acrocomia aculeata in the Neotropics.
Country	Synonymous	Region	Archeological Site	Latitude	Longitude	Material/Recrod	Context	BP Year	Major language families	Geologial/Archeological Time	Reference
Argentina	Acrocomia chunta	Antofagasta de la Sierra - Southern Argentinean Puna	Peña de las Trampas 1.1 (PT1.1)	-26.0174194	-67.3501	Cords	Cords	8,440 ± 40 BP	Unrecorded languages	Early Holocene	Rodríguez, MF & Aschero, CA. (2005). Acrocomia chunta (Arecaceae) raw material for cord making in the Argentinean Puna. Journal of Archaeological Science 32: 1534-1542
Argentina	Acrocomia chunta	Quebrada de Inca Cueva - Northern Argentinean Puna	Inca Cueva 7 (ICc7)	-23.003	-65.4612	Cords	Cords	4,080 ± 80 BP	Unrecorded languages	Late Holocene
Argentina	A. totai	Souther Argentine Puna	Quebrada Seca 3	-26.0831	-67.4167	Cords	Cords	7,130 ± 110 BP	Unrecorded languages	Early Holocene	Rodríguez, MF. (1999). Arqueobotanica de Quebrada Seca 3 (puna meridional Argentina): especies vegetales utilizadas en la confeccion de artefactos durante el Arcaico. Relaciones de la Sociedad Argentina de Antropología XXIV.
Argentina	Acrocomia sp	North side of Las Pitas River	Punta de la Peña 11 A and B	-26.0158	-67.3333	Cord of a necklace	Cords	3,630 ± 150 BP	Unrecorded languages	Late Holocene	Rodríguez, MF. (2004). Cambios en el uso de los recursos vegetales durante el holoceno en la puna meridional Argentina. Chungara: Revista de Antropología Chilena, Volumen Especial: 403-413.
Argentina	Acrocomia sp	Antofagasta de la Sierra - Southern Argentinean Puna	Punta de la Peña 9	-26.1878	-67.4758	Cords	Cords	1,460 ± 40 BP	Unrecorded languages	Late Formative period	López Campeny, SML. (2000). Tecnología, iconografía y ritual funerario. Tres dimensiones de análisis de los textiles formativos del sitio Punta de la Peña 9 (Antofagasta de la Sierra, Argentina). Estudios Atacameños, 20.
Mexico	A. mexicana	Sierra de los Tuxtlas, Veracruz	La Joya	18.3953	-95.2019	Seed fragmetns	Food	3,165 ± 55 BP	Otomanguean	Early Formative of Olmecas	VanDerwarker, AM. (2006). Chapter 4: Farming, gardening, and tree management: analysis of the plant data. In: VanDerwarker, AM. (ed.) Farming, hunting, and fishing in the Olmec world. University of Texas Press.
Mexico	A. mexicana	Sierra de los Tuxtlas, Veracruz	Bezuapan	18.3989	-95.1575	Seed fragmetns	Food	2,320 ± 120 BP	Otomanguean	Late Formative of Olmecas
Mexico	A. mexicana	Tenochtitlán, municipio de Texistepec	San Carlos	17.7481	-94.6681	Seed fragmetns	Food	2,920 ± 40 B.P.	Otomanguean	Early Formative and beginning of the Middle Formative	VanDerwarker, AM. & Kruger, R. (2012). Regional variation in the importance and uses of maize in the early and middle formative Olmec heartland: new archaeobotanical data from the San Carlos homestead, southern Veracruz. Latin American Antiquity 23(4): 509–532
Mexico	A. mexicana	Sierra de los Tuxtlas	Tres Zapotes	18.4678	-95.4375	Seed fragmetns	Food	1,790 ± 90 BP	Otomanguean	Late and Terminal Formative	Peres, TM., VanDerwarker, AM. & Pool, CA. (2012). The Farmed and the Hunted: Integrating Floral and Faunal Data from Tres Zapotes, Veracruz. In: In: VanDerwarker, A., Peres, T. (eds) Integrating Zooarchaeology and Paleoethnobotany. Springer, New York, NY.
Honduras	A. mexicana	Valle de Sula	El Cajón	15.0287	-87.7435	Carbonized endocarps, exocarps, and kernels	Food/Cooking	2,350 BP	Mayan	Late Formative and Classic Periods of the Maya	Lentz, D. (1986). Ethnobotany of the Jicaque, Honduras. Economic Botany 40(2):210-219.
Honduras	A. mexicana	Copán	Copán	14.8381	-89.1425	Ecofacts	Food/Cooking	1,300 BP	Mayan	Late Classic period	Gonlin, N. (2012). Production and consumption in the countryside: A Case Study from the Late Classic Maya Rural Commoner Households at Copán, Honduras. In: Douglass, J. & Gonlin, N. (eds) Ancient House Holds of the Americas. University Press of Colorado.
El Salvador	Coyol	Zapotitán Valley	El Ceren	13.8278	-89.3561	Coyol endocarp whore	Tool (Spindle whorl)	1,350 BP	Mayan	Classic period in Maya	Beaudry-Corbett, M. & McCafferty, S. (2002). Spindle Whorls: Household Specialization at Ceren. In: Ardren, T (ed.) Ancient Maya Women. Altarmia Press.
Belize	A. mexicana	Coastal zone of Beliz	Wild Cane Cay	16.1906	-88.6369	Endocarp	Food	1,650 BP	Mayan	Classic- and Postclassic-period coastal Maya	McKillop, H. (1994). Ancient Maya Tree Cropping: A viable subsistence adaptation for the island Maya. Ancient Mesoamerica, 5: 129-14
Venezuela	Acrocomia sp	Parma region, Bolivar State	Middle Orinoco	7.84472	-65.7525	Seeds	Food	4,050 BP	Arawakan	Paleo-indians	Roosevelt, A. (1989). Resource Management in Amazonia before the Conquest: Beyond Ethnographic Projection. Advances in Economic Botany, 27: 30-72
Brazil	A.aculeata	Lake Arari, Goapi and Camara River basins	Tesos dos Bichos (The Marajó Island)	-0.939722	-49.6272	Seeds	Food	1,335±185 BP	Tupian	--	Roosevelt, A. (1991). Chapter 6: The analusis of object. In> Roosevelt, A; (ed.) Moundbuilders of the Amazon: Geophysical Archaeology on Marajo Island, Brazil. Academic Press, Inc.
Honduras	A. aculeata	Copán	Copán	14.8381	-89.1425	Pollen	Food/Ceremonial	1,530 BP	Mayan	Pre-Columbian times	McNeil, C. (2012). Deforestation, agroforestry, and sustainable land management. practices among the Classic period Maya. Quaternary International, 249:19-30
Colombia	A. mexicana	Cauca Valley near Popayan	San Isidro	2.46806	-76.5469	Kernels	Food	10,030 ± 60 B.P.	Chibchan	Earliest Holocene	Piperno, D. & Pearsall, DM. (1998). Chapter 2: The Neotropical Ecosystem in the Present and the Past. In: Piperno, D. & Pearsall, DM. (eds.) The Origins of Agriculture in the Lowland Neotropics. Academic Press.
Panamá	A. mexicana		Corona and Carabali	8.31028	-80.98	Macrobotanical remains	Food	6,700 BP	Chibchan	Early Holocene	Cooke, R. & Ranere, AJ. (1992). Prehistoric human adaptations to the seasonally dry forests of Panama. World Archaeology, 24:1, 114-133.
Honduras	A. mexicana	western Honduras	Copán	14.8381	-89.1425	Endocarps	Food	1,750 BP	Mayan	Middle to Late Clasic Mayan Period	Lentz, D. (1991). Maya Diets of the Rich and Poor: Paleoethnobotanical Evidence from Copan. Latin American Antiquity, 2(3): 269-287.
Mexico	A. mexicana	Tehuacan Valley	Coxcatlan Cave	18.2914	-97.1425	Endocarps	Food	6,000 BP	Otomanguean	pre-ceramic stage	Smith, CE. (1967). Plant Remains. In: Byers, D. (ed.) The prehistory of the Tehuacan Valley: Environment and Subsistence. Univerity of Texas Press.
Mexico	A. mexicana	Peninsula of Yucatán	San Andrés	18.4442	-95.2128	Endocarps	Food	5, 350 BP	Otomanguean	pre-ceramic stage	Colunga-GarcíaMarín, P. & Zizumbo-Villarreal, Z. (2004). Domestication of Plants in Maya Lowlands. Economic Botany, 58: S101S110.
Guatemala	Acrocomia spp.	Petén	Tikal	17.2222	-089.6236111	Macrobotanical remains	Food	1,100 BP	Mayan	Early Classic Period	Tuner II, BL. & Miksicek, C. (1984). Economic Plant Species Associated with Prehistoric Agriculture in the Maya Lowlands. Economic Botany, 38(2): 179-193.
Panamá	A. mexicana	Region historica chibcha-choco	Carabali	8.31028	-80.98	Endocarps	Food	8,100 ± 140 BP	Chibchan	pre-ceramic stage	Cooke, R. (1992). Etapas tempranas de la produccion de alimentos vegetales en la baja centroamerica y partes de Colombia (region historica Chibcha-Choco). Revista de Arqueologia Americana, 6: 35-70.
Panamá		Region historica chibcha-choco	Abrigo de Aguadulce	8.31028	-80.98	Endocarps	Food	7,000 BP	Chibchan	pre-ceramic stage
Panamá		Region historica chibcha-choco	Rio Chiquiqui	8.31028	-80.98	Endocarps	Food	6,600 BP	Chibchan	pre-ceramic stage
Belize	A. aculeata	New River Lagoon in the Orange Walk District of northern Belize.	Lamanai	17.2222	-89.6236	Endocarps	Food	930 BP	Mayan	Early Postclassic	Lentz, D., Graham, E., Vinaja, X., Slotten, V. & Jain, R. (2016). Agroforestry and ritual at the ancient Maya center of Lamanai. Journal of Archaeological Science: Reports 8: 284–294.
Guatemala	A. aculeata	Tikal	Tikal	17.7642	-88.6522	Endocarps	Food	2,250 BP	Mayan	Late Preclassic	Lentz, D., Magee, K., Weaver, E., Jones, JG., Tankersley, KB., Hood, A., Islebe, G., Ramos-Hernandez, CE & Dunning, N. (2015). Agroforestry and Agricultural Practices of the Ancient Maya at Tikal. In: Lentz, D., Dunning, N. & Scarborough, V. (eds.) Tikal Paleoecology of an Ancient Maya City. Cambridge University Press
Colombia	A. mexicana	Interandean Valley	San Isidro	2.46806	-76.5469	--	Food	9,530 ± 100 B	Chibchan	late Pleistocendearly Holocene	Gnccco, C. & Mora, S. (1997). Late Pleistocene/early Holocene tropical forest occupations at San Isidro and Peña Roja, Colombia. Antiquity, 71(273): 683 - 690.
Mexico	A. mexicana	Texistepec, San Lorenzo Tenochtitlán	San Lorenzo	17.7556	-94.7628	Phytolith	Construction/Cooking	3,350 BP	Otomanguean	Olmecas	Zurita Noguera, J. (2017). Patrimonio cultural microscópico: los fitolitos restos botánicos en contextos arqueológicos. In: Ortiz Butrón, A. (ed.) Las ciencias aplicadas al estudio del patrimonio cultural. Universidad Nacional Autónoma de México, Instituto de Investigaciones Antropológicas
Honduras	A. mexicana	Copán	Copán	14.8381	-089.1425000	NA	Food/Ceremonial	1,550 BP	Mayan	Matan Bijac/Acbi transition	Lentz, D. (1990). Acrocomia mexicana: palm of the ancient Mesoamericans.J. Ethllobiol. 10(2):183-194
Belize	A mexicana	Bahía de Chetumal	Cerros	18.3544	-88.3539	Endocarp fragments	Food	2,250 BP	Mayan	Late Preclassic Maya	Crane, CJ. (1986). Late Preclassic Maya Agriculture, Wild Plant Utilization, and Land-Use Practices. In: Robertson R. A., & Freidel D. A. (eds.) Archaeology at Cerros, Belize, Central America: Volume I, An Interim Report. Southern Methodist University Press.
Belize	A mexicana	South Coastal Archaeology in Belize	Island sites of Frenchman's Cay, Tiger Mound, and Pelican One Pot and from the underwater site of Orlando's Jewfish	16.2108	-88.6978	Endocarp	Food/Wine	1,650 BP	Mayan	Clasic Mayan Period	Prehistoric Maya Use of Native Palms: Archaeobotanical and McKillop, H. (1996). Ethnobotanical Evidence. In: Fedick, S. (ed.) The Managed Mosaic: Ancient Maya Agriculture and Resource Use; University of Utah Press.
Guatemala	A. aculeata	Petexbatun region, Petén	Aguateca	16.4119	-90.1883	Endocarp	Food	1,350 BP	Mayan	Late Classic Lowland Maya	Lentz, D., Lane, B. & Thompson, K. (2014). Food, Farming, and Forest Management at Aguateca. In: Inomata, T. & Triadan, D. (eds.) Life and Politics at the Royal Court of Aguateca: Artifacts, Analytical Data, and Synthesis. The University of Utah Press.
Belize	A. aculeata	Wester Belize	Chan	17.545	-89.0797	Endocarp	Ceremonial	2,480±40 BP	Mayan	Middle Preclassic	Lentz, D., Woods, S., Hood, A. & Murph, M. (2012). Agroforestry and Agricultural Production of the Ancient Maya at Chan. In: Robin, C. (ed.). Chan An Ancient Maya Farming Community. University Press of Florida
Panamá	A. aculeata	Central Panamá	Aguadulce	8.24722	-080.5438889	Endocarp	Food	5,470 ± 100 BP	Chibchan	Late Pre-ceramic	Dickau, R. (2010). Microbotanical and Macrobotanical Evidence of Plant Use and the Transition to Agriculture in Panama. In: VanDerwarker, A. & Peres, T. (eds) Integrating Zooarchaeology and Paleoethnobotany. Springer
Panamá	A. aculeata	Central Panamá	Carabali	8.31028	-80.98	Endocarp	Food	4,060 ± 60 BP BP	Chibchan	Early Ceramic
Panamá	A. aculeata	Western Panama	Casita de Piedra	8.74222	-82.2856	Endocarp	Food	5,470 ± 100 BP	Chibchan	Talamanca
El Salvador	A. aculeata	Zapotitán Valley	El Ceren	13.8289	-089.3566667	Endocarp	Food	1,300 BP	Mayan	Late Classic period	Slotten, C. (2015). Paleoethnobotanical Remains and Land Use Associated With the Sacbe at the Ancient Maya Village of Joya de Cerén. [Master Thesis]. University of Cincinnati.
Belize	A. aculeata	Belize River Valley	Pooks Hill	17.1114	-88.9003	Endocarp	Food	1,300 BP	Mayan	Late Classic period	Morehart, C. Wyatt, A. & Lentz, D. (2004). Paleoethnobotany in the Maya Lowlands: The Belize River Valley. 69th Annual Meetings of the Society for American Archaeology, Montreal, Canada.
Argentina	Acrocomia sp.	Antofagasta de la Sierra	Quebrada Seca 3 and Cueva Salamanca 1	-26.0228	-67.2564	Phytolith	Tool	6,200 BP	Unrecorded languages	--	Babot, MP. (2004). Tecnología y utilización de artefactos de molienda en el noroeste prehispánico. [PhD. Thesis]. Universidad Nacional de Tucumán
Panamá	A mexicana	Santa Maria headwaters	Aguadulce	8.24722	-80.5439	Endocarp	Food	4,210 ± 90 BP	Chibchan	--	Cooke, RG. & Ranere, AJ.(1992). The Origin of Wealth and Hierarchy in the Central Region of Panama (12,000–2,000 BP), with Observations on its Relevance to the History and Phylogeny of Chibchan-speaking Polities in Panama and Elsewhere. In: Lange, FW. (ed.) Wealth and Hierarchy in the Intermediate Area. Dumbarton Oaks.
Panamá			Carabalí	8.31028	-80.98	Endocarp	Food	2,920 ± 180 BP	Chibchan	--
Honduras	A. aculeata	Copán	Copán	14.8381	-89.1425	Pollen	Ceremonial	1,510 BP	Mayan	Early Clasic	McNeil, C. (2012). Recovering the color of ancient Maya floral offerings at Copan, Hondura. Anthropology and Aesthetics 61-62: 300-314.
Mexico	A. mexicana	Northern part of Yucatan	Yucatán	17.5047	-91.4881	Plants	Food	1,566 BP	Otomanguean	Spanish conquest (Sixteenth- and Seventeenth-Century)	Marcus, J. (1982). The Plant World of the Sixteenth- and Seventeenth-Century Lowland Maya. In: Flannery, K. (ed.) Maya Subsistence Studies in Memory of Dennis E. Puleston. Academic Press
Guatemala	A. mexicana	Lacandon area	Cholti area & Yucatán	17.5047	-91.4881	Plants	Food	384 BP	Mayan
Guatemala	A. aculeata	Tikal	Tikal	17.2222	-89.6236	Endocarp	Not mentioned	384 BP	Mayan	Late Preclassic period	Lentz DL., Dunning NP., Scarborough VL., Magee KS., Thompson KM., Weaver E., Carr C., Terry RE., Islebe G., Tankersley KB, Grazioso Sierra L., Jones JG, Buttles P., Valdez F., & Ramos Hernandez CE. (2014). Forests, fields, and the edge of sustainability at the ancient Maya city of Tikal. Proc. Natl. Acad. Sci. U.S.A. 111 (52):18513-18518.
Guatemala	Acrocomia sp.	Petén (Mayan Lowlands)	La Corona	17.5197	-90.3722	Endocarp	Food	1,170 ± 25 BP	Mayan	Late-Terminal Classic	Cagnato, C. (2017). Underground pits (chultunes) in the southern Maya lowlands: excavation results from classic period maya sites in northwestern Petén. Ancient Mesoamerica, 28: 75–94
Guatemala	A. aculeata	Petén (Mayan Lowlands)	Dos Pilas	16.4458	-90.2958	Endocarp	Food/Ceremonial	1,350 BP	Mayan	Late Classic	Cavallaro, D. (2013). Reconstructing the Past: Paleoethnobotanical Evidence for Ancient Maya Plant Use Practices at the Dos Pilas Site, Guatemala. [Masters Thesis]. University of Cincinnati.
El Salvador	A. aculeata	Zapotitán Valley	El Ceren	13.8289	-089.3566667	Endocarp	Food	1,403 ± 28 BP	Mayan	Clasic Mayan Period	Lentz, D. & Ramírez-Sosa, C. (2002). Cerén Plant Resources: Abundance and Diversity. In: Sheets, P. (ed.) Before the Volcano Erupted: The ancient Cerén village in Central America. University of Texas Press.
Dominican Republic	A. quisqueyanu	Mouth of the Rio Higuamo	Rio Higuamo	18.475	-069.3288889	Endocarp	Wine	3,150 BP	Cariban	--	Vega, B. (1995). Frutas en la dieta precolombina en la Isla Espanola.
Brazil	A. sclerocarpa	Mountains of Monte Alegre	Carverna da Pedra Pintada	-2.05167	-54.1828	Endocarp	Food	11,145 ± 135 BP	Cariban	--	Roosevelt, A. (1999). Twelve Thousand Years of Human-Environment Interaction in the Amazon Floodplain. Advances in Economic Botany, 13: 371-392
Brazil	A. aculeata	Minas Gerais	Lapa dos Bichos and Lapa Pintada	-15.1364	-44.2453	Endocarp	Food	7,500 ± 70 BP	Jê	--	Pearl Shock, M. (2010). Holocene hunter-gatherer plant use and foraging choice: a test from Minas Gerais, Brazil. [PhD Thesis]. University of Califorma
Brazil	A. aculeata	Central Brazil	Santa Elina Rock Shelter	-15.4578	-56.7925	Endocarp	Food	7,146 ± 70 BP	Jê	Late Holocene	Scheel-Ybert, R. & Bachelet, C. (A Good Place to Live: Plants and People at the Santa Elina Rock Shelter (Central Brazil) from Late Pleistocene to the Holocene). Latin American Antiquity, 31(2): 273-291.
Brazil	A. aculeata	Eastern Amazon	Lake Caranã	-2.8075	-55.0647	Endocarp	Food	4,030 BP	Tupian	--	Maezumi, S.Y., Alves, D., Robinson, M. et al. (2018). The legacy of 4,500 years of polyculture agroforestry in the eastern Amazon. Nature Plants 4, 540–547.
Mexico	A. mexicana	Tehuacán	Tehuacán	17.9806	-97.1881	Endocarp	Food	6,750 BP	Otomanguean	--	Smith, C. (1965). The Archeological Record of Cultivated Crops of New World Origins. Economic Botany 19: 323–334
Brazil	Acrocomia sp.	Minas Gerais	Lagoa Santa	-19.4778	-44.0389	Carbonized nuts	Food	8,000 BP	Jê	--	Prous, A. & Fogaça, E. (1999). Archaeology of the Pleistocene-Holocene boundary in Brazil. Quaternary International 53/54: 21-41
Brazil	Acrocomia sp.	Guanabara bay	Sernambetiba site	-22.7904	-43.1557	Endocarp	Food	1,920 ± 70 BP	Jê	--	Scheel-Ybert, R. & Boyadjian, C. (2020). Gardens on the coast: Considerations on food production by Brazilian shellmound builders. Journal of Anthropological Archaeology, 60: 101211.
Colombia	A. aculeata	Aguazul, Casanare. (Orinoquia colombiana)	Santa Marta CC2	5.19694	-72.5761	Endocarp	Food	1,430 ± 40 BP	Arawakan	--	Alarcón, J. &Segura, L. (1998). Rescate arqueológico en el municipio de Aguazul Casanare. Fundación de Investigaciones Arqueológicas Nacionales. Bogotá.

## Sheet: Table S6
Supplementary Information 6. Evaluation table with the algorithms and ensembles applied in the Ecological Niche Modeling of Acrocomia aculeata during the late Pleistocene–early Holocene. Algorithms: BIO = Bioclim; MXS = MaxEnt; RDF = Random Forests; SVM = Support Vector Machine. MEA = ensemble with mean values of the models. AUC = Area Under the Curve, and TSS = True Skill Statistics.
Specie	Algorithm	Threshold	Partition	AUC	Kappa	TSS	Jaccard	Sorensen	Fpb	OR	Boyce	AUC_SD	Kappa_SD	TSS_SD	Jaccard_SD	Sorensen_SD	Fpb_SD	OR_SD	Boyce_SD
Acrocomia_aculeata	BIO	MAX_TSS	BOOT	0.985465	0.941944	0.941944	0.942137	0.970146	1.88427	0.0549872	1	0.00458221	0.01586	0.01586	0.0157433	0.00831627	0.0314865	0.0156385	0
Acrocomia_aculeata	MXS	MAX_TSS	BOOT	0.947463	0.81867	0.81867	0.83779	0.911716	1.67558	0.0634271	0.9567	0.00384716	0.00937379	0.00937379	0.00829006	0.0048905	0.0165801	0.0137886	0.0177892
Acrocomia_aculeata	RDF	MAX_TSS	BOOT	0.993825	0.941432	0.941432	0.942723	0.970497	1.88545	0.0363171	0.9536	0.00114363	0.00929593	0.00929593	0.0089829	0.0047549	0.0179658	0.00842223	0.016648
Acrocomia_aculeata	SVM	MAX_TSS	BOOT	0.987726	0.925064	0.925064	0.928001	0.962647	1.856	0.0342711	0.9145	0.00148458	0.00649815	0.00649815	0.00612885	0.0032893	0.0122577	0.00580712	0.0369151
Acrocomia_aculeata	MEA	MAX_TSS	BOOT	0.990911	0.928133	0.928133	0.931035	0.964276	1.86207	0.0299233	0.9603	0.00124827	0.00686791	0.00686791	0.00647897	0.00346746	0.0129579	0.00591255	0.0134994

## Sheet: Table S7
Supplementary Information 7. Results of the Mantel test and linear model assessing the relationship between genetic and geographic distances in A. aculeata. Summary of statistical results from the Mantel test (10,000 permutations) and linear regression model evaluating the correlation between genetic (FST) and geographic distances (km) among A. aculeata populations.
Mantel Test
Observation:	0.706305
Simulated p-value	9.999e-05
Alternative hypothesi	greater
Std.Obs	7.85911
Expectation	0.000388017
Variance	0.0080679
lm model
lm(formula = Genetic ~ Geographic)
Residuals:
Min	-0.072193
1Q	-0.022977
Median	0.000335
3Q	0.017443
Max	0.071874
Coefficients	Estimate	Std. Error	t value	Pr(>|t|)
(Intercept)	0.06776	0.005441	12.46	<2e-16
Geographic	1.518e-05	1.4e-06	10.84	<2e-16
Model:
Residual standard error	0.03221
Degrees of freedom	118
Multiple R-squared	0.4989
Adjusted R-squared	0.4946
p-value	< 2.2e-16

## Sheet: Table S8
Supplementary Information 8. Summary of SuperExactTest results showing observed and expected overlaps of outlier SNPs among regions, fold enrichment (FE), and p-values. Significant enrichment indicates that overlaps are higher than expected by chance. The first represents the overlapping between the three datasets, and the second between the South and Central America datasets.
Intersections	Degree	Observed.Overlap	Expected.Overlap	FE	p value
South	1	294	NA	NA	NA
Central	1	154	NA	NA	NA
Comeplete	1	163	NA	NA	NA
Central & South	2	21	9.60051	2.18738	0.000492806
Comeplete & South	2	80	10.1616	7.87279	7.44982e-56
Comeplete & Central	2	22	5.32273	4.13322	8.50986e-09
Comeplete & Central & South	3	9	0.331824	27.1228	5.86013e-11
Intersections	Degree	Observed.Overlap	Expected.Overlap	FE	p value
Central	1	154	NA	NA	NA
South	1	294	NA	NA	NA
South & Central	2	21	9.60051	2.18738	0.000492806
