# Supplementary material for: From genomics to domestication: biocultural history of the Neotropical palms Acrocomia aculeata and Acrocomia totai
Source: Ann Bot. 2025 Nov 17;137(3):725–43. doi: 10.1093/aob/mcaf282 (PMC13006974; doi:10.1093/aob/mcaf282)
Supplement: mcaf282_Supplementary_Data [file mcaf282_supplementary_data.zip › Supplementary Information 2 (Outliers detection and annotation).xlsx]

## Sheet: pcadapt
A. aculeata			Central America			South America
SNP	PC		SNP	PC		SNP	PC
3	1		5	1		3	1
5	2		7	1		7	2
17	1		8	1		17	1
20	2		31	1		20	1
50	2		43	2		40	2
55	2		51	1		55	1
156	1		85	1		76	2
216	1		112	1		92	2
271	1		126	2		136	2
364	1		144	1		175	1
368	1		161	1		188	2
374	1		223	2		288	1
377	2		225	1		292	2
391	2		235	1		340	2
420	2		243	1		343	2
430	1		252	1		352	1
443	1		271	1		360	1
502	1		338	1		374	2
515	1		352	1		376	2
549	2		353	1		426	2
563	2		419	2		437	2
589	1		437	1		446	2
594	1		465	1		447	1
608	2		468	1		499	2
665	2		469	1		504	2
683	2		478	1		528	2
705	1		479	1		549	1
710	2		499	2		569	1
764	1		504	2		574	2
779	1		509	1		579	2
791	2		528	2		603	2
796	2		532	1		608	1
815	1		540	1		614	2
816	1		543	2		619	2
834	2		549	1		636	1
867	2		553	2		664	2
876	1		556	2		670	2
938	2		574	2		680	2
948	1		579	1		683	1
1012	2		613	1		703	2
1013	1		636	2		736	2
1096	2		647	2		758	2
1117	1		670	1		770	2
1130	2		678	1		796	1
1140	1		701	1		810	1
1160	1		718	1		874	2
1169	1		754	1		947	2
1188	2		770	1		948	1
1199	2		835	1		992	2
1206	1		854	1		1009	2
1238	1		862	1		1012	1
1248	2		953	2		1013	1
1272	1		1028	2		1028	2
1366	1		1051	1		1074	2
1381	2		1078	2		1080	1
1398	1		1093	1		1102	2
1414	2		1097	1		1122	2
1418	2		1110	1		1139	2
1445	1		1113	1		1175	2
1479	1		1136	2		1190	2
1512	1		1147	2		1202	2
1541	1		1187	1		1203	1
1563	2		1191	1		1206	1
1630	2		1214	2		1238	1
1649	1		1216	1		1250	1
1761	1		1245	2		1254	2
1785	1		1246	2		1262	2
1810	2		1262	2		1271	2
1849	1		1292	1		1276	2
1888	2		1302	1		1277	2
1946	1		1308	2		1281	2
1947	1		1359	2		1287	2
1948	2		1362	2		1334	1
1949	2		1399	2		1344	2
2053	1		1418	1		1349	2
2063	2		1454	2		1366	2
2088	1		1472	1		1389	2
2131	1		1489	1		1410	2
2141	2		1552	2		1415	2
2158	1		1610	2		1418	1
2159	1		1611	2		1445	1
2181	1		1636	2		1454	2
2209	1		1654	1		1480	2
2219	1		1659	1		1483	2
2246	1		1679	1		1531	1
2272	2		1693	1		1533	2
2273	1		1726	2		1536	1
2277	1		1771	2		1541	1
2283	1		1780	2		1552	1
2289	1		1791	1		1606	2
2299	1		1802	1		1608	1
2319	1		1806	1		1610	2
2338	1		1847	1		1637	2
2341	1		1853	1		1649	1
2344	2		1858	1		1657	1
2357	1		1893	2		1694	1
2477	1		1896	2		1695	2
2479	2		1915	1		1765	2
2481	2		1924	1		1780	2
2506	1		1925	2		1782	2
2558	2		1926	1		1785	1
2566	2		1932	1		1791	2
2573	2		1939	1		1794	2
2606	1		1957	1		1842	2
2658	2		1972	1		1859	2
2668	2		1980	2		1863	2
2707	1		1985	1		1893	1
2731	1		1998	1		1896	1
2755	1		2121	1		1913	1
2762	1		2156	1		1924	2
2772	2		2172	2		1936	2
2792	2		2189	2		1946	1
2863	2		2214	1		1947	1
2899	2		2247	2		1960	2
2921	1		2248	1		1975	1
2963	1		2249	1		2015	2
2964	1		2276	2		2067	2
2982	1		2342	2		2112	1
2991	1		2367	2		2113	1
3001	2		2390	2		2129	2
3012	2		2439	2		2154	2
3074	1		2440	1		2159	1
3093	2		2443	1		2168	2
3099	1		2478	1		2219	1
3104	2		2508	1		2253	1
3107	2		2512	2		2272	1
3116	1		2523	1		2277	1
3140	2		2557	2		2283	1
3147	2		2558	2		2330	2
3164	2		2597	1		2338	1
3199	1		2632	2		2341	1
3211	1		2639	2		2349	1
3225	1		2676	1		2372	2
3260	2		2703	1		2387	2
3262	2		2706	1		2390	1
3282	1		2720	1		2394	1
3286	2		2759	2		2401	1
3307	2		2795	2		2405	1
3308	1		2804	1		2407	2
3337	1		2841	1		2420	1
3355	1		2869	1		2427	2
3368	1		2915	1		2442	2
3388	1		2917	2		2479	1
3396	1		2926	1		2506	1
3397	2		2954	1		2527	2
3426	1		2971	1		2548	2
3442	2		3006	1		2558	1
3456	2		3040	1		2564	2
3477	1		3047	1		2582	2
3494	2		3078	1		2593	2
3536	1		3088	1		2597	2
3550	1		3148	2		2607	1
3569	2		3217	1		2610	2
3595	1		3240	2		2622	2
3601	2		3258	2		2632	1
3615	2		3272	1		2650	1
3623	1		3274	2		2673	1
3652	1		3275	2		2684	1
3672	2		3311	1		2687	2
3680	1		3331	1		2728	2
3718	2		3352	1		2762	1
3744	2		3358	1		2772	1
3751	2		3386	1		2776	2
3756	1		3439	1		2791	1
3783	1		3465	1		2804	2
3787	2		3496	1		2813	2
3791	1		3500	2		2823	1
3796	1		3506	2		2824	2
3822	1		3522	1		2865	2
3832	2		3534	1		2895	1
3848	1		3572	2		2926	1
3856	1		3580	2		2938	2
3872	2		3584	1		2954	2
3913	2		3609	1		2955	2
3922	1		3623	2		2963	1
3924	2		3627	2		2971	1
3987	2		3641	2		2982	1
3990	1		3751	2		2991	1
4028	1		3769	1		3001	1
4045	2		3770	1		3012	1
4109	1		3790	1		3014	1
4174	1		3833	2		3015	2
4189	2		3838	1		3023	1
4204	2		3881	1		3070	2
4214	1		3887	2		3078	1
4230	1		3890	1		3113	2
4235	2		3891	1		3116	1
4271	2		3899	1		3118	1
4366	1		3916	1		3131	2
4381	2		3925	1		3140	2
4389	2		3928	1		3147	1
4420	2		4044	1		3200	2
4423	2		4062	1		3206	2
4461	1		4071	1		3220	1
4470	1		4135	2		3233	2
4483	2		4161	1		3270	2
4505	1		4164	1		3274	2
4509	2		4203	1		3283	2
4511	1		4204	1		3306	1
4542	1		4249	1		3307	1
4584	1		4307	1		3331	1
4610	2		4366	1		3335	2
4620	2		4397	2		3355	1
4676	2		4441	1		3368	1
4690	1		4450	1		3369	1
			4526	2		3408	1
			4529	1		3413	2
			4592	1		3422	2
			4611	1		3426	1
			4628	1		3434	2
			4699	1		3465	1
			4703	1		3490	2
			4715	2		3496	2
						3512	2
						3535	2
						3536	1
						3544	2
						3546	2
						3550	2
						3564	2
						3569	1
						3572	2
						3615	1
						3620	2
						3645	2
						3668	2
						3680	2
						3690	2
						3695	2
						3751	1
						3755	2
						3756	1
						3766	1
						3770	2
						3787	1
						3790	2
						3791	1
						3820	1
						3828	1
						3843	2
						3848	1
						3856	1
						3862	2
						3872	1
						3882	2
						3886	1
						3890	2
						3891	2
						3922	1
						3924	1
						3925	2
						3928	1
						4005	1
						4014	1
						4039	1
						4046	1
						4077	2
						4104	1
						4109	1
						4174	1
						4189	2
						4230	1
						4239	2
						4240	1
						4249	1
						4271	1
						4280	2
						4282	2
						4313	1
						4329	2
						4340	2
						4378	2
						4389	1
						4397	2
						4419	1
						4423	1
						4424	1
						4438	2
						4441	2
						4462	1
						4470	1
						4483	1
						4502	1
						4505	1
						4506	2
						4507	2
						4518	2
						4584	2
						4610	1
						4639	1
						4642	2
						4667	1
						4675	2
						4703	2
						3610	2
						3611	2
						3612	2
						3622	2
						3626	2
						3627	2
						3654	2
						3686	1
						3687	1
						3688	1
						3689	1
						3697	2
						3698	2
						3705	1
						3710	2
						3739	1
						3740	2
						3742	2
						3744	2
						3757	2
						3758	2
						3762	2
						3766	1
						3790	2
						3791	2
						3806	1
						3807	1
						3817	1
						3825	1
						3826	2
						3888	2
						3889	2
						3892	2
						3901	1
						3928	2
						3935	1
						3955	2
						3957	2
						3962	2
						3994	1
						3995	1
						4014	1
						4029	2
						4042	2
						4046	1
						4047	2
						4060	1
						4064	1
						4079	2
						4110	1
						4111	2
						4112	2
						4119	2
						4120	2
						4121	2
						4122	2
						4129	1
						4151	2
						4153	2
						4155	2
						4157	1
						4187	2
						4192	1
						4202	2
						4204	1
						4231	1
						4246	2
						4255	1
						4256	2
						4265	1
						4272	2
						4279	1
						4284	2
						4287	2
						4289	2
						4303	1
						4308	2
						4321	2
						4331	1
						4341	2
						4358	1
						4359	1
						4370	2
						4377	2
						4385	1
						4387	1
						4395	2
						4407	1
						4408	1
						4409	2
						4425	2
						4428	1
						4447	1
						4448	1
						4452	1
						4454	1
						4479	2
						4494	2
						4496	2
						4503	1
						4538	2
						4553	2
						4573	2
						4579	2
						4581	2
						4587	1
						4588	2
						4590	2
						4619	1
						4634	1
						4659	2
						4668	2
						4683	2
						4684	2
						4688	1
						4690	1
						4694	2
						4697	2
						4721	2
						4729	1
						4741	1
						4763	2
						4830	2
						4862	1
						4863	2
						4866	1
						4868	1
						4871	2
						4872	2
						4876	1
						4878	2
						4879	1
						4901	1
						4905	2
						4909	2
						4914	2
						4917	1
						4919	1
						4921	2
						4924	2
						4934	2
						4954	1
						4956	2
						4957	2
						4966	2
						4979	2
						4994	2
						4995	2
						5005	1
						5045	1
						5046	1
						5047	2
						5054	2
						5065	1
						5073	2
						5074	1
						5088	1
						5090	1
						5093	1
						5101	1
						5174	1
						5182	1
						5188	2
						5200	2
						5201	2
						5209	2
						5210	2
						5243	1
						5248	2
						5250	2
						5252	2
						5270	1
						5284	2

## Sheet: fsthet
A. aculeata					Central America					South America
SNP	Locus	Ht	Fst		SNP	Locus	Ht	Fst		SNP	Locus	Ht	Fst
29	scaffold_1_pilon_2274510	0.0721875	0.584416		17	scaffold_1_pilon_1785052	0.227608	0.90411		29	scaffold_1_pilon_2274510	0.124444	0.571429
58	scaffold_1_pilon_5744807	0.305987	0.297924		28	scaffold_1_pilon_2273588	0.0464853	0.0609756		58	scaffold_1_pilon_5744807	0.439396	0.169456
72	scaffold_1_pilon_7681669	0.0595698	0.143307		72	scaffold_1_pilon_7681669	0.0464853	0.146341		65	scaffold_1_pilon_6122866	0.0849383	0.372093
96	scaffold_1_pilon_11203150	0.0987413	0.824176		77	scaffold_1_pilon_8849235	0.227608	0.90411		73	scaffold_1_pilon_7960889	0.336281	0.252031
111	scaffold_1_pilon_15131191	0.0721875	0.584416		90	scaffold_1_pilon_10230723	0.0464853	0.146341		96	scaffold_1_pilon_11203150	0.168038	0.816327
132	scaffold_1_pilon_21103589	0.25427	0.342106		94	scaffold_1_pilon_10566812	0.224082	0.885246		111	scaffold_1_pilon_15131191	0.124444	0.571429
139	scaffold_1_pilon_22372401	0.0103624	0.078534		99	scaffold_1_pilon_11552482	0.455	0.0327926		140	scaffold_1_pilon_22443658	0.217359	0.206242
140	scaffold_1_pilon_22443658	0.13875	0.231732		129	scaffold_1_pilon_19511883	0.421893	0.0968531		151	scaffold_1_pilon_29979766	0.124444	0.571429
141	scaffold_1_pilon_22557313	0.177495	0.312041		137	scaffold_1_pilon_22361400	0.0464853	0.146341		164	scaffold_1_pilon_34118357	0.0434568	0.0795455
144	scaffold_1_pilon_26868754	0.126248	0.212583		153	scaffold_1_pilon_31099458	0.227608	0.90411		178	scaffold_1_pilon_71286657	0.274059	0.716707
151	scaffold_1_pilon_29979766	0.0721875	0.584416		156	scaffold_1_pilon_31285923	0.227608	0.90411		238	scaffold_1_pilon_97332096	0.0849383	0.372093
157	scaffold_1_pilon_31889826	0.349894	0.876252		157	scaffold_1_pilon_31889826	0.474955	0.845766		259	scaffold_1_pilon_103970739	0.0849383	0.372093
164	scaffold_1_pilon_34118357	0.299444	0.250696		163	scaffold_1_pilon_34078926	0.227608	0.90411		281	scaffold_1_pilon_108825682	0.370328	0.268457
165	scaffold_1_pilon_34186575	0.308574	0.267127		171	scaffold_1_pilon_51622916	0.0464853	0.146341		282	scaffold_1_pilon_109000564	0.178517	0.189913
182	scaffold_1_pilon_73008448	0.0103624	0.078534		200	scaffold_1_pilon_83262175	0.0464853	0.146341		316	scaffold_1_pilon_114258632	0.299444	0.794063
223	scaffold_1_pilon_91356436	0.256456	0.287091		215	scaffold_1_pilon_88745164	0.227608	0.90411		324	scaffold_1_pilon_114935376	0.456104	0.0626466
229	scaffold_1_pilon_94028402	0.281925	0.886322		219	scaffold_1_pilon_90605808	0.0688776	0.222222		357	scaffold_1_pilon_120133554	0.206111	0.123989
234	scaffold_1_pilon_96755477	0.0987413	0.824176		220	scaffold_1_pilon_90664276	0.227608	0.90411		371	scaffold_1_pilon_123109161	0.0696142	0.076258
260	scaffold_1_pilon_103976928	0.202908	0.905882		222	scaffold_1_pilon_90970607	0.172336	0.631579		372	scaffold_1_pilon_123360577	0.17554	0.15578
271	scaffold_1_pilon_107373293	0.0566319	0.141631		223	scaffold_1_pilon_91356436	0.200609	0.201342		374	scaffold_1_pilon_123461426	0.46875	0.753778
274	scaffold_1_pilon_107554687	0.279856	0.876828		260	scaffold_1_pilon_103976928	0.386621	0.887097		395	scaffold_1_pilon_126633475	0.0849383	0.372093
276	scaffold_1_pilon_108249933	0.172456	0.764886		264	scaffold_1_pilon_105884504	0.0464853	0.146341		411	scaffold_1_pilon_130012349	0.279011	0.204254
281	scaffold_1_pilon_108825682	0.261519	0.307895		267	scaffold_1_pilon_106709090	0.227608	0.90411		491	scaffold_2_pilon_31133127	0.0849383	0.372093
295	scaffold_1_pilon_110871953	0.349322	0.873987		274	scaffold_1_pilon_107554687	0.227608	0.90411		497	scaffold_2_pilon_33859122	0.329861	0.805053
298	scaffold_1_pilon_111071640	0.2013	0.896678		277	scaffold_1_pilon_108368397	0.499592	0.00490196		506	scaffold_2_pilon_41435458	0.21875	0.0914286
303	scaffold_1_pilon_111979964	0.19888	0.883244		295	scaffold_1_pilon_110871953	0.386621	0.887097		523	scaffold_2_pilon_73912795	0.0849383	0.372093
323	scaffold_1_pilon_114912260	0.0103624	0.078534		298	scaffold_1_pilon_111071640	0.227608	0.90411		528	scaffold_2_pilon_77847913	0.366528	0.263736
327	scaffold_1_pilon_115659884	0.202908	0.905882		302	scaffold_1_pilon_111917302	0.227608	0.90411		539	scaffold_2_pilon_88557457	0.258873	0.212936
348	scaffold_1_pilon_119344429	0.342967	0.84824		306	scaffold_1_pilon_112160071	0.0464853	0.146341		541	scaffold_2_pilon_90121922	0.413964	0.828816
351	scaffold_1_pilon_119617920	0.283299	0.892879		312	scaffold_1_pilon_113092360	0.227608	0.90411		545	scaffold_2_pilon_91506338	0.124444	0.571429
357	scaffold_1_pilon_120133554	0.140519	0.153681		317	scaffold_1_pilon_114540209	0.224082	0.885246		572	scaffold_2_pilon_98759589	0.222901	0.723345
371	scaffold_1_pilon_123109161	0.049739	0.0807928		319	scaffold_1_pilon_114615557	0.0464853	0.146341		577	scaffold_2_pilon_99581466	0.168038	0.816327
372	scaffold_1_pilon_123360577	0.103394	0.193766		327	scaffold_1_pilon_115659884	0.386621	0.887097		580	scaffold_2_pilon_101543843	0.32	0.875
411	scaffold_1_pilon_130012349	0.170768	0.268672		343	scaffold_1_pilon_118203935	0.227608	0.90411		604	scaffold_2_pilon_104562659	0.399582	0.768431
429	scaffold_2_pilon_3231435	0.0789057	0.15522		348	scaffold_1_pilon_119344429	0.474955	0.845766		627	scaffold_2_pilon_109068645	0.104938	0.131765
431	scaffold_2_pilon_4140314	0.2013	0.896678		351	scaffold_1_pilon_119617920	0.386621	0.887097		687	scaffold_2_pilon_118729425	0.124444	0.571429
435	scaffold_2_pilon_5297896	0.281925	0.886322		356	scaffold_1_pilon_120096465	0.227608	0.90411		689	scaffold_2_pilon_119086525	0.124444	0.571429
463	scaffold_2_pilon_13830641	0.2013	0.896678		357	scaffold_1_pilon_120133554	0.0464853	0.146341		694	scaffold_2_pilon_119552921	0.32	0.875
469	scaffold_2_pilon_15530291	0.284668	0.899371		383	scaffold_1_pilon_125508479	0.227608	0.90411		716	scaffold_2_pilon_122073967	0.274059	0.716707
506	scaffold_2_pilon_41435458	0.130737	0.144874		392	scaffold_1_pilon_126096425	0.220533	0.161123		721	scaffold_2_pilon_124034964	0.299444	0.794063
541	scaffold_2_pilon_90121922	0.274991	0.855046		396	scaffold_1_pilon_127009249	0.0464853	0.146341		723	scaffold_2_pilon_124116718	0.0849383	0.372093
542	scaffold_2_pilon_90259254	0.0103624	0.078534		398	scaffold_1_pilon_127802439	0.227608	0.90411		735	scaffold_2_pilon_126066974	0.0849383	0.372093
545	scaffold_2_pilon_91506338	0.0721875	0.584416		421	scaffold_2_pilon_2053512	0.224082	0.885246		757	scaffold_2_pilon_130305555	0.499614	0.00617761
552	scaffold_2_pilon_93628724	0.200494	0.181753		462	scaffold_2_pilon_13817036	0.0464853	0.0609756		780	scaffold_3_pilon_655522	0.222901	0.723345
569	scaffold_2_pilon_98284342	0.151909	0.248283		463	scaffold_2_pilon_13830641	0.227608	0.90411		797	scaffold_3_pilon_1941748	0.417762	0.846071
580	scaffold_2_pilon_101543843	0.199687	0.887324		468	scaffold_2_pilon_15305019	0.258322	0.731478		809	scaffold_3_pilon_2502374	0.32	0.875
584	scaffold_2_pilon_101691241	0.172456	0.281671		469	scaffold_2_pilon_15530291	0.477041	0.862745		811	scaffold_3_pilon_2679006	0.124444	0.571429
619	scaffold_2_pilon_107453342	0.172456	0.764886		497	scaffold_2_pilon_33859122	0.227608	0.90411		821	scaffold_3_pilon_3816911	0.124444	0.571429
637	scaffold_2_pilon_110529974	0.273592	0.850878		502	scaffold_2_pilon_34990954	0.227608	0.90411		852	scaffold_3_pilon_7675423	0.39875	0.771856
677	scaffold_2_pilon_117255797	0.202908	0.326118		521	scaffold_2_pilon_72094006	0.227608	0.90411		853	scaffold_3_pilon_7699987	0.299444	0.794063
688	scaffold_2_pilon_118989122	0.2013	0.896678		522	scaffold_2_pilon_73782672	0.227608	0.90411		866	scaffold_3_pilon_8244802	0.329861	0.805053
689	scaffold_2_pilon_119086525	0.0721875	0.584416		524	scaffold_2_pilon_76312988	0.224082	0.885246		869	scaffold_3_pilon_8874962	0.168038	0.816327
703	scaffold_2_pilon_120512723	0.27289	0.845055		531	scaffold_2_pilon_81802557	0.227608	0.90411		888	scaffold_3_pilon_10626568	0.32	0.875
714	scaffold_2_pilon_121399480	0.0987413	0.824176		537	scaffold_2_pilon_87897261	0.0688776	0.222222		914	scaffold_3_pilon_12645167	0.0849383	0.372093
738	scaffold_2_pilon_126395757	0.171612	0.769547		552	scaffold_2_pilon_93628724	0.276188	0.146615		916	scaffold_3_pilon_12936381	0.0849383	0.372093
797	scaffold_3_pilon_1941748	0.446848	0.84733		569	scaffold_2_pilon_98284342	0.234592	0.172829		950	scaffold_3_pilon_16081916	0.208944	0.134388
809	scaffold_3_pilon_2502374	0.199687	0.887324		577	scaffold_2_pilon_99581466	0.0464853	0.146341		959	scaffold_3_pilon_16489420	0.10329	0.121649
814	scaffold_3_pilon_3302128	0.0103624	0.078534		601	scaffold_2_pilon_104264212	0.227608	0.90411		1014	scaffold_3_pilon_27123348	0.391974	0.171059
821	scaffold_3_pilon_3816911	0.0721875	0.584416		602	scaffold_2_pilon_104403118	0.224082	0.885246		1038	scaffold_3_pilon_33451925	0.381397	0.213621
844	scaffold_3_pilon_6515026	0.0103624	0.078534		613	scaffold_2_pilon_106073901	0.227608	0.90411		1040	scaffold_3_pilon_33619260	0.32	0.875
917	scaffold_3_pilon_12987685	0.324965	0.272091		620	scaffold_2_pilon_107744199	0.227608	0.90411		1044	scaffold_3_pilon_34816340	0.109861	0.131479
930	scaffold_3_pilon_14068195	0.0103624	0.078534		632	scaffold_2_pilon_109771024	0.227608	0.90411		1061	scaffold_3_pilon_37897884	0.184429	0.163334
950	scaffold_3_pilon_16081916	0.124444	0.182478		650	scaffold_2_pilon_113087095	0.227608	0.90411		1074	scaffold_3_pilon_41417822	0.0849383	0.372093
955	scaffold_3_pilon_16380226	0.0103624	0.078534		658	scaffold_2_pilon_114085667	0.227608	0.90411		1080	scaffold_3_pilon_44113318	0.0849383	0.372093
959	scaffold_3_pilon_16489420	0.0595698	0.143307		665	scaffold_2_pilon_115020212	0.227608	0.90411		1086	scaffold_3_pilon_46895611	0.187365	0.0799114
964	scaffold_3_pilon_17377148	0.2013	0.896678		680	scaffold_2_pilon_117571261	0.372608	0.824489		1095	scaffold_3_pilon_52690615	0.270309	0.200502
994	scaffold_3_pilon_24792265	0.34645	0.862294		681	scaffold_2_pilon_117763160	0.435371	0.0723572		1099	scaffold_3_pilon_55919883	0.124444	0.571429
1014	scaffold_3_pilon_27123348	0.313059	0.224749		684	scaffold_2_pilon_118442180	0.227608	0.90411		1100	scaffold_3_pilon_56921713	0.474479	0.790348
1040	scaffold_3_pilon_33619260	0.281925	0.886322		688	scaffold_2_pilon_118989122	0.227608	0.90411		1108	scaffold_3_pilon_62911564	0.0849383	0.372093
1061	scaffold_3_pilon_37897884	0.119917	0.182377		699	scaffold_2_pilon_119758428	0.227608	0.90411		1117	scaffold_3_pilon_89139586	0.32	0.222222
1085	scaffold_3_pilon_46595456	0.0673562	0.140273		703	scaffold_2_pilon_120512723	0.372608	0.824489		1130	scaffold_3_pilon_106159862	0.299444	0.794063
1086	scaffold_3_pilon_46895611	0.110781	0.124663		710	scaffold_2_pilon_120886797	0.386621	0.887097		1155	scaffold_5_pilon_922722	0.0849383	0.372093
1095	scaffold_3_pilon_52690615	0.164824	0.262472		713	scaffold_2_pilon_121378204	0.227608	0.90411		1194	scaffold_5_pilon_3722623	0.168038	0.816327
1099	scaffold_3_pilon_55919883	0.0721875	0.584416		734	scaffold_2_pilon_125967922	0.227608	0.90411		1199	scaffold_5_pilon_4186264	0.329861	0.805053
1100	scaffold_3_pilon_56921713	0.475616	0.822124		746	scaffold_2_pilon_129112837	0.227608	0.90411		1207	scaffold_5_pilon_4687420	0.417762	0.846071
1115	scaffold_3_pilon_84466792	0.142283	0.207858		749	scaffold_2_pilon_129652242	0.227608	0.90411		1215	scaffold_5_pilon_5751890	0.32	0.875
1118	scaffold_3_pilon_89382251	0.0987413	0.824176		752	scaffold_2_pilon_129951842	0.227608	0.90411		1218	scaffold_5_pilon_6254170	0.0434568	0.0795455
1127	scaffold_3_pilon_104254240	0.274991	0.855046		756	scaffold_2_pilon_130157531	0.227608	0.90411		1271	scaffold_5_pilon_15953285	0.0434568	0.0795455
1181	scaffold_5_pilon_2678476	0.0103624	0.078534		768	scaffold_2_pilon_131642071	0.372608	0.824489		1280	scaffold_5_pilon_18589137	0.124444	0.571429
1185	scaffold_5_pilon_2954337	0.0103624	0.078534		771	scaffold_2_pilon_133150758	0.227608	0.90411		1289	scaffold_5_pilon_22187811	0.0849383	0.372093
1194	scaffold_5_pilon_3722623	0.0987413	0.824176		783	scaffold_3_pilon_717189	0.202449	0.209677		1299	scaffold_5_pilon_26319376	0.0644444	0.0689655
1218	scaffold_5_pilon_6254170	0.0347895	0.0787849		784	scaffold_3_pilon_757049	0.227608	0.90411		1321	scaffold_5_pilon_33708716	0.109861	0.131479
1234	scaffold_5_pilon_8770364	0.0103624	0.078534		797	scaffold_3_pilon_1941748	0.474955	0.845766		1329	scaffold_5_pilon_37620797	0.344648	0.228638
1280	scaffold_5_pilon_18589137	0.0721875	0.584416		804	scaffold_3_pilon_2258631	0.0464853	0.146341		1404	scaffold_5_pilon_114890187	0.274059	0.716707
1299	scaffold_5_pilon_26319376	0.0817687	0.149447		807	scaffold_3_pilon_2392946	0.227608	0.90411		1406	scaffold_5_pilon_115219859	0.0849383	0.372093
1313	scaffold_5_pilon_31047854	0.0103624	0.078534		811	scaffold_3_pilon_2679006	0.224082	0.885246		1414	scaffold_5_pilon_116682021	0.124444	0.571429
1329	scaffold_5_pilon_37620797	0.370269	0.354752		813	scaffold_3_pilon_3172127	0.224082	0.885246		1420	scaffold_5_pilon_119946849	0.499614	0.00617761
1384	scaffold_5_pilon_108846182	0.0103624	0.078534		815	scaffold_3_pilon_3349096	0.0464853	0.146341		1443	scaffold_6_pilon_1466599	0.49875	0.00891117
1413	scaffold_5_pilon_116680730	0.054668	0.141916		847	scaffold_3_pilon_6805719	0.227608	0.90411		1469	scaffold_6_pilon_2822571	0.124444	0.571429
1414	scaffold_5_pilon_116682021	0.0721875	0.584416		851	scaffold_3_pilon_7626255	0.382041	0.230116		1473	scaffold_6_pilon_3030075	0.168038	0.816327
1428	scaffold_6_pilon_458741	0.0987413	0.824176		883	scaffold_3_pilon_9767780	0.227608	0.90411		1498	scaffold_6_pilon_5555007	0.124444	0.571429
1444	scaffold_6_pilon_1502004	0.2013	0.896678		895	scaffold_3_pilon_10991550	0.227608	0.90411		1502	scaffold_6_pilon_5862490	0.21875	0.195556
1456	scaffold_6_pilon_2147462	0.0103624	0.078534		905	scaffold_3_pilon_11574646	0.224082	0.885246		1509	scaffold_6_pilon_6586474	0.124444	0.571429
1459	scaffold_6_pilon_2350957	0.2013	0.896678		947	scaffold_3_pilon_15850254	0.227608	0.90411		1546	scaffold_6_pilon_10198050	0.0899846	0.112502
1469	scaffold_6_pilon_2822571	0.0721875	0.584416		956	scaffold_3_pilon_16468153	0.227608	0.90411		1578	scaffold_6_pilon_15661609	0.326605	0.789926
1473	scaffold_6_pilon_3030075	0.0987413	0.824176		964	scaffold_3_pilon_17377148	0.227608	0.90411		1580	scaffold_6_pilon_16639988	0.124444	0.571429
1498	scaffold_6_pilon_5555007	0.0721875	0.584416		1006	scaffold_3_pilon_26107126	0.227608	0.90411		1604	scaffold_6_pilon_24502234	0.434799	0.187684
1502	scaffold_6_pilon_5862490	0.182495	0.286368		1011	scaffold_3_pilon_26479939	0.227608	0.90411		1614	scaffold_6_pilon_28125385	0.124444	0.571429
1509	scaffold_6_pilon_6586474	0.0721875	0.584416		1013	scaffold_3_pilon_27115129	0.224082	0.885246		1685	scaffold_6_pilon_98404348	0.0849383	0.372093
1515	scaffold_6_pilon_6953561	0.172456	0.764886		1038	scaffold_3_pilon_33451925	0.224082	0.885246		1696	scaffold_6_pilon_104073515	0.124444	0.571429
1517	scaffold_6_pilon_7058782	0.0517139	0.131338		1040	scaffold_3_pilon_33619260	0.227608	0.90411		1697	scaffold_6_pilon_104091931	0.222901	0.723345
1546	scaffold_6_pilon_10198050	0.0731505	0.101572		1072	scaffold_3_pilon_41322168	0.0907029	0.3		1698	scaffold_6_pilon_104447798	0.225652	0.168936
1577	scaffold_6_pilon_15516324	0.076033	0.155155		1092	scaffold_3_pilon_50783407	0.227608	0.90411		1703	scaffold_6_pilon_105541386	0.327694	0.77061
1580	scaffold_6_pilon_16639988	0.0721875	0.584416		1100	scaffold_3_pilon_56921713	0.477041	0.862745		1707	scaffold_6_pilon_105931692	0.299444	0.794063
1581	scaffold_6_pilon_16643527	0.0103624	0.078534		1115	scaffold_3_pilon_84466792	0.073288	0.0535272		1718	scaffold_6_pilon_109785505	0.13875	0.124124
1596	scaffold_6_pilon_20915800	0.0206163	0.0736842		1127	scaffold_3_pilon_104254240	0.224082	0.885246		1733	scaffold_6_pilon_113777359	0.0899846	0.112502
1611	scaffold_6_pilon_26828210	0.185807	0.321325		1128	scaffold_3_pilon_104257283	0.0464853	0.146341		1739	scaffold_6_pilon_115514682	0.124444	0.571429
1621	scaffold_6_pilon_30406656	0.2013	0.896678		1143	scaffold_3_pilon_118982128	0.386621	0.887097		1750	scaffold_6_pilon_116556842	0.124444	0.571429
1645	scaffold_6_pilon_67358790	0.0103624	0.078534		1148	scaffold_3_pilon_123516827	0.224082	0.885246		1755	scaffold_6_pilon_117316926	0.299444	0.794063
1696	scaffold_6_pilon_104073515	0.0721875	0.584416		1160	scaffold_5_pilon_1190045	0.227608	0.90411		1789	scaffold_7_pilon_1584676	0.499753	0.00395257
1698	scaffold_6_pilon_104447798	0.344713	0.201051		1174	scaffold_5_pilon_2139389	0.224082	0.885246		1811	scaffold_7_pilon_3875034	0.0849383	0.372093
1718	scaffold_6_pilon_109785505	0.0921826	0.136395		1199	scaffold_5_pilon_4186264	0.227608	0.90411		1856	scaffold_7_pilon_6724024	0.39875	0.771856
1732	scaffold_6_pilon_113765199	0.0103624	0.078534		1201	scaffold_5_pilon_4217782	0.499592	0.00490196		1857	scaffold_7_pilon_6944182	0.095	0.114035
1733	scaffold_6_pilon_113777359	0.0517139	0.131338		1208	scaffold_5_pilon_5102084	0.227608	0.90411		1858	scaffold_7_pilon_6959566	0.124444	0.571429
1737	scaffold_6_pilon_115104489	0.351033	0.881501		1220	scaffold_5_pilon_6381459	0.322846	0.71115		1884	scaffold_7_pilon_10087355	0.477716	0.814511
1739	scaffold_6_pilon_115514682	0.0721875	0.584416		1242	scaffold_5_pilon_9574904	0.227608	0.90411		1921	scaffold_7_pilon_15338566	0.474059	0.789349
1747	scaffold_6_pilon_116340981	0.0987413	0.191209		1255	scaffold_5_pilon_10886452	0.227608	0.90411		1934	scaffold_7_pilon_17052476	0.0849383	0.372093
1750	scaffold_6_pilon_116556842	0.0721875	0.584416		1256	scaffold_5_pilon_11221404	0.258322	0.166169		1951	scaffold_7_pilon_21789487	0.248476	0.175777
1807	scaffold_7_pilon_3343809	0.47302	0.804173		1272	scaffold_5_pilon_16378295	0.227608	0.90411		1983	scaffold_7_pilon_28819264	0.0849383	0.372093
1823	scaffold_7_pilon_4707765	0.172456	0.764886		1277	scaffold_5_pilon_17634524	0.227608	0.90411		2008	scaffold_7_pilon_69293105	0.301783	0.0978523
1825	scaffold_7_pilon_4828499	0.0987413	0.824176		1278	scaffold_5_pilon_18006816	0.456417	0.038752		2009	scaffold_7_pilon_71773551	0.393688	0.766101
1834	scaffold_7_pilon_5360619	0.0103624	0.078534		1288	scaffold_5_pilon_21979316	0.0688776	0.222222		2019	scaffold_7_pilon_83971284	0.299444	0.794063
1835	scaffold_7_pilon_5375749	0.2013	0.896678		1292	scaffold_5_pilon_22431395	0.343467	0.74149		2026	scaffold_7_pilon_89872919	0.3538	0.21243
1849	scaffold_7_pilon_6026792	0.0987413	0.824176		1297	scaffold_5_pilon_25981295	0.227608	0.90411		2040	scaffold_7_pilon_93192634	0.46875	0.753778
1857	scaffold_7_pilon_6944182	0.054668	0.133976		1351	scaffold_5_pilon_96711142	0.227608	0.90411		2051	scaffold_7_pilon_96466275	0.0832493	0.0970526
1860	scaffold_7_pilon_7244835	0.0103624	0.078534		1353	scaffold_5_pilon_97936232	0.224082	0.885246		2072	scaffold_7_pilon_105908134	0.0849383	0.372093
1866	scaffold_7_pilon_7483992	0.249869	0.284383		1387	scaffold_5_pilon_110207043	0.0464853	0.146341		2076	scaffold_7_pilon_107436689	0.124444	0.571429
1884	scaffold_7_pilon_10087355	0.446508	0.8456		1388	scaffold_5_pilon_110383492	0.0464853	0.146341		2119	scaffold_8_pilon_2564576	0.32	0.875
1886	scaffold_7_pilon_10189061	0.265815	0.334758		1404	scaffold_5_pilon_114890187	0.227608	0.90411		2141	scaffold_8_pilon_3706382	0.333086	0.259451
1893	scaffold_7_pilon_10900978	0.108019	0.192366		1407	scaffold_5_pilon_115306475	0.224082	0.885246		2183	scaffold_8_pilon_9196639	0.0849383	0.372093
1938	scaffold_7_pilon_17367932	0.249132	0.308362		1409	scaffold_5_pilon_115818845	0.227608	0.90411		2229	scaffold_8_pilon_21793321	0.474059	0.789349
1951	scaffold_7_pilon_21789487	0.150169	0.232865		1421	scaffold_5_pilon_120111450	0.227608	0.90411		2242	scaffold_8_pilon_26851889	0.32	0.875
1961	scaffold_7_pilon_23206166	0.0257026	0.0965699		1433	scaffold_6_pilon_675374	0.227608	0.90411		2249	scaffold_8_pilon_30975133	0.124444	0.571429
1974	scaffold_7_pilon_26123538	0.172456	0.764886		1474	scaffold_6_pilon_3129384	0.0464853	0.0609756		2261	scaffold_8_pilon_63159798	0.32	0.875
1978	scaffold_7_pilon_27614690	0.0644444	0.139009		1478	scaffold_6_pilon_3445322	0.350057	0.239806		2262	scaffold_8_pilon_66902382	0.274059	0.716707
2029	scaffold_7_pilon_91362164	0.0103624	0.078534		1496	scaffold_6_pilon_5296359	0.227608	0.90411		2292	scaffold_8_pilon_88862011	0.32	0.875
2035	scaffold_7_pilon_92713381	0.2013	0.896678		1506	scaffold_6_pilon_6170851	0.322846	0.71115		2305	scaffold_8_pilon_94171945	0.124444	0.571429
2039	scaffold_7_pilon_93106186	0.0779492	0.186169		1514	scaffold_6_pilon_6916357	0.227608	0.90411		2348	scaffold_9_pilon_2650949	0.255	0.136166
2040	scaffold_7_pilon_93192634	0.472044	0.798177		1591	scaffold_6_pilon_19755269	0.227608	0.90411		2355	scaffold_9_pilon_3417217	0.0849383	0.372093
2048	scaffold_7_pilon_94984561	0.0103624	0.078534		1596	scaffold_6_pilon_20915800	0.0464853	0.0609756		2377	scaffold_9_pilon_5012857	0.124444	0.571429
2056	scaffold_7_pilon_97520213	0.474453	0.0349441		1597	scaffold_6_pilon_22053756	0.0688776	0.222222		2392	scaffold_9_pilon_7805390	0.42	0.857143
2076	scaffold_7_pilon_107436689	0.0721875	0.584416		1618	scaffold_6_pilon_29277105	0.0464853	0.146341		2406	scaffold_9_pilon_8974681	0.422936	0.058316
2119	scaffold_8_pilon_2564576	0.445137	0.840171		1625	scaffold_6_pilon_31125161	0.227608	0.90411		2407	scaffold_9_pilon_9015568	0.208944	0.756565
2138	scaffold_8_pilon_3564444	0.0103624	0.078534		1654	scaffold_6_pilon_79348939	0.0464853	0.146341		2418	scaffold_9_pilon_10606818	0.417762	0.846071
2179	scaffold_8_pilon_8486053	0.173299	0.227009		1680	scaffold_6_pilon_96878578	0.227608	0.90411		2438	scaffold_9_pilon_12845954	0.299444	0.794063
2227	scaffold_8_pilon_21690796	0.202908	0.905882		1690	scaffold_6_pilon_101118483	0.227608	0.90411		2452	scaffold_9_pilon_14103488	0.469211	0.76017
2229	scaffold_8_pilon_21793321	0.474921	0.817824		1704	scaffold_6_pilon_105637089	0.227608	0.90411		2464	scaffold_9_pilon_15358591	0.124444	0.571429
2242	scaffold_8_pilon_26851889	0.199687	0.887324		1706	scaffold_6_pilon_105891925	0.42	0.182918		2479	scaffold_9_pilon_17228626	0.222901	0.723345
2261	scaffold_8_pilon_63159798	0.199687	0.887324		1720	scaffold_6_pilon_110208089	0.0464853	0.146341		2486	scaffold_9_pilon_18237161	0.124444	0.571429
2270	scaffold_8_pilon_73502448	0.0987413	0.824176		1737	scaffold_6_pilon_115104489	0.476009	0.854278		2487	scaffold_9_pilon_18455380	0.0434568	0.0795455
2291	scaffold_8_pilon_88429804	0.2013	0.896678		1744	scaffold_6_pilon_116097428	0.0688776	0.222222		2521	scaffold_9_pilon_22265997	0.168038	0.816327
2292	scaffold_8_pilon_88862011	0.199687	0.887324		1745	scaffold_6_pilon_116156688	0.0688776	0.222222		2523	scaffold_9_pilon_22600459	0.317771	0.195981
2305	scaffold_8_pilon_94171945	0.0721875	0.584416		1756	scaffold_6_pilon_117918026	0.0464853	0.146341		2529	scaffold_9_pilon_22927135	0.413964	0.828816
2308	scaffold_8_pilon_94758634	0.0987413	0.824176		1757	scaffold_6_pilon_118129074	0.227608	0.90411		2531	scaffold_9_pilon_23215799	0.117997	0.0981167
2338	scaffold_9_pilon_1731180	0.0103624	0.078534		1801	scaffold_7_pilon_2670596	0.111961	0.379747		2556	scaffold_9_pilon_28325872	0.29827	0.222729
2339	scaffold_9_pilon_1736224	0.0103624	0.078534		1807	scaffold_7_pilon_3343809	0.386621	0.887097		2557	scaffold_9_pilon_28661402	0.42	0.198413
2347	scaffold_9_pilon_2422155	0.0103624	0.078534		1827	scaffold_7_pilon_5169341	0.227608	0.90411		2584	scaffold_9_pilon_34401803	0.0849383	0.372093
2348	scaffold_9_pilon_2650949	0.300762	0.150479		1830	scaffold_7_pilon_5233058	0.227608	0.90411		2594	scaffold_9_pilon_35646863	0.0849383	0.372093
2377	scaffold_9_pilon_5012857	0.0721875	0.584416		1835	scaffold_7_pilon_5375749	0.227608	0.90411		2618	scaffold_9_pilon_39635412	0.0696142	0.076258
2403	scaffold_9_pilon_8731968	0.171612	0.769547		1844	scaffold_7_pilon_5809390	0.227608	0.90411		2640	scaffold_9_pilon_45227530	0.408503	0.207472
2406	scaffold_9_pilon_8974681	0.386196	0.0873403		1852	scaffold_7_pilon_6093253	0.227608	0.90411		2645	scaffold_9_pilon_46266496	0.299444	0.794063
2421	scaffold_9_pilon_11071802	0.351033	0.881501		1853	scaffold_7_pilon_6161118	0.264898	0.738144		2686	scaffold_9_pilon_99501967	0.380494	0.215201
2423	scaffold_9_pilon_11270064	0.274991	0.855046		1854	scaffold_7_pilon_6514013	0.227608	0.90411		2706	scaffold_9_pilon_118916750	0.168038	0.816327
2432	scaffold_9_pilon_11649321	0.0103624	0.078534		1859	scaffold_7_pilon_7076702	0.244898	0.222222		2711	scaffold_9_pilon_121240476	0.0849383	0.372093
2451	scaffold_9_pilon_14027620	0.351033	0.881501		1875	scaffold_7_pilon_8273998	0.172336	0.631579		2714	scaffold_9_pilon_123998034	0.149684	0.142229
2462	scaffold_9_pilon_15258154	0.0103624	0.078534		1884	scaffold_7_pilon_10087355	0.386621	0.887097		2782	scaffold_10_pilon_5233623	0.267791	0.155875
2464	scaffold_9_pilon_15358591	0.0721875	0.584416		1889	scaffold_7_pilon_10374973	0.224082	0.885246		2814	scaffold_10_pilon_7626176	0.124444	0.571429
2473	scaffold_9_pilon_16324109	0.0103624	0.078534		1893	scaffold_7_pilon_10900978	0.142786	0.0724566		2845	scaffold_10_pilon_9552742	0.185898	0.178498
2486	scaffold_9_pilon_18237161	0.0721875	0.584416		1902	scaffold_7_pilon_12213104	0.356505	0.238919		2903	scaffold_10_pilon_17660950	0.168038	0.816327
2490	scaffold_9_pilon_18787834	0.202908	0.326118		1912	scaffold_7_pilon_14157790	0.423764	0.755405		2921	scaffold_10_pilon_24796078	0.34875	0.753485
2495	scaffold_9_pilon_19663882	0.0103624	0.078534		1921	scaffold_7_pilon_15338566	0.227608	0.90411		2923	scaffold_10_pilon_25292634	0.095	0.0672515
2498	scaffold_9_pilon_20084407	0.0987413	0.824176		1929	scaffold_7_pilon_16864380	0.372608	0.824489		2938	scaffold_10_pilon_29178262	0.0849383	0.372093
2527	scaffold_9_pilon_22884142	0.271484	0.840799		1936	scaffold_7_pilon_17229147	0.227608	0.90411		2962	scaffold_10_pilon_57579806	0.0849383	0.372093
2531	scaffold_9_pilon_23215799	0.133418	0.245531		1949	scaffold_7_pilon_21538335	0.0464853	0.146341		2989	scaffold_11_pilon_854822	0.42	0.857143
2535	scaffold_9_pilon_24208908	0.0257026	0.0965699		1957	scaffold_7_pilon_22580768	0.0464853	0.146341		2995	scaffold_11_pilon_1204570	0.345293	0.855648
2542	scaffold_9_pilon_25103711	0.499783	0.00303951		1976	scaffold_7_pilon_27105908	0.227608	0.90411		3054	scaffold_11_pilon_8192990	0.13875	0.124124
2579	scaffold_9_pilon_31316583	0.274292	0.85205		2006	scaffold_7_pilon_67770178	0.227608	0.90411		3106	scaffold_11_pilon_15503437	0.0849383	0.372093
2618	scaffold_9_pilon_39635412	0.0397998	0.0911545		2009	scaffold_7_pilon_71773551	0.227608	0.90411		3156	scaffold_11_pilon_31648201	0.299444	0.794063
2638	scaffold_9_pilon_43642629	0.274991	0.857824		2025	scaffold_7_pilon_89701327	0.227608	0.90411		3173	scaffold_11_pilon_38715351	0.391111	0.761364
2639	scaffold_9_pilon_44624759	0.197261	0.325352		2026	scaffold_7_pilon_89872919	0.227608	0.90411		3176	scaffold_11_pilon_39189209	0.432097	0.0597463
2652	scaffold_9_pilon_48268213	0.499922	0.00234412		2035	scaffold_7_pilon_92713381	0.227608	0.90411		3178	scaffold_11_pilon_39644115	0.34875	0.753485
2663	scaffold_9_pilon_50924950	0.0103624	0.078534		2040	scaffold_7_pilon_93192634	0.476009	0.854278		3201	scaffold_11_pilon_43506958	0.499614	0.00617761
2686	scaffold_9_pilon_99501967	0.246172	0.317677		2054	scaffold_7_pilon_97242589	0.386621	0.887097		3223	scaffold_11_pilon_49900747	0.402056	0.12721
2714	scaffold_9_pilon_123998034	0.0874653	0.174276		2056	scaffold_7_pilon_97520213	0.465077	0.0409924		3245	scaffold_11_pilon_59609931	0.415494	0.834869
2730	scaffold_10_pilon_600532	0.0987413	0.824176		2066	scaffold_7_pilon_102324230	0.227608	0.90411		3304	scaffold_11_pilon_126713794	0.168038	0.816327
2759	scaffold_10_pilon_3905862	0.279164	0.345579		2080	scaffold_7_pilon_107976422	0.172336	0.631579		3317	scaffold_11_pilon_130242730	0.124444	0.571429
2763	scaffold_10_pilon_3922832	0.0103624	0.078534		2083	scaffold_7_pilon_108524236	0.172336	0.631579		3329	scaffold_11_pilon_134108332	0.321109	0.149409
2782	scaffold_10_pilon_5233623	0.163116	0.220478		2104	scaffold_8_pilon_1326935	0.224082	0.885246		3334	scaffold_11_pilon_134789872	0.252401	0.183641
2793	scaffold_10_pilon_6304104	0.0206163	0.0736842		2111	scaffold_8_pilon_1746356	0.372608	0.824489		3358	scaffold_11_pilon_140499414	0.0849383	0.372093
2814	scaffold_10_pilon_7626176	0.0721875	0.584416		2123	scaffold_8_pilon_2755876	0.224082	0.885246		3368	scaffold_12_pilon_207170	0.124444	0.571429
2832	scaffold_10_pilon_8850114	0.179166	0.303535		2132	scaffold_8_pilon_3279848	0.444444	0.741071		3370	scaffold_12_pilon_220486	0.0849383	0.372093
2845	scaffold_10_pilon_9552742	0.109861	0.218078		2133	scaffold_8_pilon_3377465	0.0464853	0.146341		3393	scaffold_12_pilon_4437340	0.0540123	0.1
2848	scaffold_10_pilon_9884315	0.0257026	0.0965699		2146	scaffold_8_pilon_4128086	0.0464853	0.146341		3404	scaffold_12_pilon_5586690	0.274059	0.716707
2862	scaffold_10_pilon_11288653	0.361092	0.317896		2158	scaffold_8_pilon_5869643	0.227608	0.90411		3422	scaffold_12_pilon_10744370	0.155857	0.138972
2889	scaffold_10_pilon_14946870	0.345293	0.856905		2179	scaffold_8_pilon_8486053	0.187574	0.0683027		3440	scaffold_12_pilon_14011965	0.124444	0.571429
2903	scaffold_10_pilon_17660950	0.0987413	0.824176		2182	scaffold_8_pilon_9148456	0.224082	0.885246		3451	scaffold_12_pilon_17251977	0.0849383	0.372093
2923	scaffold_10_pilon_25292634	0.0644444	0.0783944		2194	scaffold_8_pilon_10103066	0.227608	0.90411		3504	scaffold_12_pilon_61377095	0.393688	0.210105
2979	scaffold_10_pilon_74254587	0.0103624	0.078534		2209	scaffold_8_pilon_15033427	0.227608	0.90411		3536	scaffold_12_pilon_66836935	0.152778	0.189091
2989	scaffold_11_pilon_854822	0.405206	0.865381		2227	scaffold_8_pilon_21690796	0.386621	0.887097		3576	scaffold_12_pilon_70894590	0.127647	0.153243
3054	scaffold_11_pilon_8192990	0.0808154	0.15413		2229	scaffold_8_pilon_21793321	0.476009	0.854278		3599	scaffold_12_pilon_74106250	0.124444	0.571429
3057	scaffold_11_pilon_8399561	0.499922	0.00234412		2230	scaffold_8_pilon_22086770	0.227608	0.90411		3639	scaffold_13_pilon_1891466	0.499753	0.00395257
3104	scaffold_11_pilon_15400665	0.127148	0.202932		2290	scaffold_8_pilon_88396291	0.372608	0.824489		3661	scaffold_13_pilon_2793710	0.32	0.875
3117	scaffold_11_pilon_16562367	0.0257026	0.0965699		2291	scaffold_8_pilon_88429804	0.227608	0.90411		3662	scaffold_13_pilon_2797484	0.413964	0.828816
3176	scaffold_11_pilon_39189209	0.440559	0.0633947		2296	scaffold_8_pilon_89482981	0.227608	0.90411		3682	scaffold_13_pilon_3942396	0.32	0.875
3223	scaffold_11_pilon_49900747	0.358333	0.126476		2297	scaffold_8_pilon_89618924	0.474955	0.845766		3688	scaffold_13_pilon_4240228	0.124444	0.571429
3231	scaffold_11_pilon_52490297	0.0103624	0.078534		2299	scaffold_8_pilon_89978356	0.386621	0.887097		3690	scaffold_13_pilon_4384927	0.222901	0.723345
3237	scaffold_11_pilon_55199925	0.17414	0.761975		2302	scaffold_8_pilon_92827224	0.227608	0.90411		3727	scaffold_13_pilon_6883298	0.300616	0.220786
3246	scaffold_11_pilon_60197908	0.0987413	0.824176		2315	scaffold_8_pilon_96555481	0.227608	0.90411		3756	scaffold_13_pilon_9929522	0.299444	0.794063
3252	scaffold_11_pilon_69508522	0.0987413	0.824176		2341	scaffold_9_pilon_1891080	0.227608	0.90411		3771	scaffold_13_pilon_13092190	0.32	0.875
3253	scaffold_11_pilon_76838438	0.404752	0.863449		2348	scaffold_9_pilon_2650949	0.352653	0.147055		3792	scaffold_13_pilon_16531538	0.174047	0.114045
3285	scaffold_11_pilon_123303846	0.231874	0.314052		2354	scaffold_9_pilon_3364007	0.469929	0.0194824		3815	scaffold_13_pilon_21072935	0.168038	0.816327
3292	scaffold_11_pilon_124038593	0.0721875	0.584416		2371	scaffold_9_pilon_4583781	0.386621	0.887097		3819	scaffold_13_pilon_21806655	0.124444	0.571429
3317	scaffold_11_pilon_130242730	0.0721875	0.584416		2387	scaffold_9_pilon_7094220	0.386621	0.887097		3903	scaffold_17_pilon_3772509	0.222901	0.723345
3329	scaffold_11_pilon_134108332	0.208502	0.217342		2405	scaffold_9_pilon_8952214	0.347438	0.743245		3910	scaffold_17_pilon_4266326	0.124444	0.571429
3334	scaffold_11_pilon_134789872	0.152778	0.241364		2406	scaffold_9_pilon_8974681	0.328469	0.106244		3952	scaffold_17_pilon_7788548	0.168038	0.816327
3360	scaffold_11_pilon_141957829	0.0103624	0.078534		2413	scaffold_9_pilon_9365214	0.227608	0.90411		3957	scaffold_17_pilon_8068493	0.32	0.875
3368	scaffold_12_pilon_207170	0.0721875	0.584416		2421	scaffold_9_pilon_11071802	0.476009	0.854278		3964	scaffold_17_pilon_9655617	0.160451	0.143714
3392	scaffold_12_pilon_4433045	0.2013	0.896678		2423	scaffold_9_pilon_11270064	0.372608	0.824489		3977	scaffold_17_pilon_11026770	0.208944	0.756565
3412	scaffold_12_pilon_7101838	0.2013	0.896678		2427	scaffold_9_pilon_11424569	0.0907029	0.3		4007	scaffold_17_pilon_14466515	0.471022	0.0481034
3435	scaffold_12_pilon_13662797	0.265815	0.280548		2438	scaffold_9_pilon_12845954	0.227608	0.90411		4035	scaffold_17_pilon_18187070	0.299444	0.794063
3440	scaffold_12_pilon_14011965	0.0721875	0.584416		2442	scaffold_9_pilon_13294111	0.0464853	0.146341		4097	scaffold_17_pilon_64788178	0.377762	0.0570285
3459	scaffold_12_pilon_25550267	0.19888	0.883244		2452	scaffold_9_pilon_14103488	0.227608	0.90411		4105	scaffold_17_pilon_77098234	0.279011	0.188325
3485	scaffold_12_pilon_55864081	0.0103624	0.078534		2461	scaffold_9_pilon_15242734	0.172336	0.631579		4107	scaffold_17_pilon_79434392	0.165014	0.129515
3504	scaffold_12_pilon_61377095	0.265815	0.29962		2481	scaffold_9_pilon_17551109	0.172336	0.631579		4112	scaffold_17_pilon_83597434	0.134012	0.125288
3521	scaffold_12_pilon_64118974	0.283299	0.892879		2487	scaffold_9_pilon_18455380	0.0464853	0.146341		4129	scaffold_17_pilon_93568732	0.475718	0.799945
3540	scaffold_12_pilon_67004965	0.0987413	0.824176		2503	scaffold_9_pilon_20502311	0.224082	0.885246		4141	scaffold_17_pilon_95746390	0.299444	0.794063
3565	scaffold_12_pilon_68967832	0.303383	0.307463		2521	scaffold_9_pilon_22265997	0.227608	0.90411		4173	scaffold_18_pilon_65587	0.48	0.833333
3574	scaffold_12_pilon_69895208	0.164824	0.262472		2527	scaffold_9_pilon_22884142	0.227608	0.90411		4213	scaffold_18_pilon_5863225	0.317771	0.0447541
3577	scaffold_12_pilon_71026723	0.0257026	0.0965699		2542	scaffold_9_pilon_25103711	0.498866	0.00568182		4225	scaffold_18_pilon_7069200	0.274059	0.716707
3599	scaffold_12_pilon_74106250	0.0721875	0.584416		2548	scaffold_9_pilon_26921890	0.172336	0.631579		4278	scaffold_18_pilon_12945113	0.271562	0.217206
3661	scaffold_13_pilon_2793710	0.351033	0.881501		2553	scaffold_9_pilon_28036709	0.0688776	0.222222		4315	scaffold_18_pilon_17839729	0.399582	0.768431
3662	scaffold_13_pilon_2797484	0.345293	0.856905		2556	scaffold_9_pilon_28325872	0.224082	0.885246		4321	scaffold_18_pilon_19453206	0.32	0.875
3675	scaffold_13_pilon_3551246	0.0103624	0.078534		2565	scaffold_9_pilon_29688674	0.224082	0.885246		4323	scaffold_18_pilon_19811166	0.287545	0.224168
3688	scaffold_13_pilon_4240228	0.0721875	0.584416		2566	scaffold_9_pilon_29814930	0.0907029	0.3		4326	scaffold_18_pilon_20196967	0.32	0.875
3703	scaffold_13_pilon_5179142	0.258632	0.344341		2569	scaffold_9_pilon_30010410	0.225848	0.0706083		4368	scaffold_18_pilon_25921807	0.124444	0.571429
3718	scaffold_13_pilon_6070952	0.202908	0.327144		2593	scaffold_9_pilon_35455474	0.227608	0.90411		4390	scaffold_18_pilon_29104645	0.13875	0.0920921
3771	scaffold_13_pilon_13092190	0.199687	0.887324		2601	scaffold_9_pilon_36287437	0.224082	0.885246		4393	scaffold_18_pilon_32927361	0.0849383	0.372093
3792	scaffold_13_pilon_16531538	0.102465	0.153507		2616	scaffold_9_pilon_39497919	0.227608	0.90411		4405	scaffold_18_pilon_35491380	0.366528	0.260705
3803	scaffold_13_pilon_18183335	0.0103624	0.078534		2623	scaffold_9_pilon_40799405	0.386621	0.887097		4408	scaffold_18_pilon_37279614	0.32	0.875
3821	scaffold_13_pilon_21860621	0.281925	0.886322		2633	scaffold_9_pilon_42925714	0.227608	0.90411		4414	scaffold_18_pilon_38926855	0.165014	0.102581
3864	scaffold_17_pilon_1621614	0.0987413	0.824176		2647	scaffold_9_pilon_46779492	0.372608	0.824489		4415	scaffold_18_pilon_39052380	0.32	0.875
3869	scaffold_17_pilon_1867658	0.0103624	0.078534		2652	scaffold_9_pilon_48268213	0.499592	0.00490196		4423	scaffold_18_pilon_42024915	0.168038	0.816327
3905	scaffold_17_pilon_3931822	0.19888	0.883244		2668	scaffold_9_pilon_56896316	0.227608	0.90411		4425	scaffold_18_pilon_42482181	0.0849383	0.372093
3910	scaffold_17_pilon_4266326	0.0721875	0.584416		2677	scaffold_9_pilon_68969622	0.227608	0.90411		4464	scaffold_19_pilon_4003663	0.0849383	0.372093
3917	scaffold_17_pilon_5168619	0.228815	0.300782		2687	scaffold_9_pilon_103726085	0.44602	0.0503317		4481	scaffold_19_pilon_9065646	0.124444	0.571429
3952	scaffold_17_pilon_7788548	0.0987413	0.824176		2702	scaffold_9_pilon_118020176	0.0907029	0.3		4521	scaffold_19_pilon_27493247	0.426528	0.169326
3957	scaffold_17_pilon_8068493	0.199687	0.887324		2713	scaffold_9_pilon_123637969	0.227608	0.90411		4552	scaffold_19_pilon_77655882	0.395389	0.763048
3964	scaffold_17_pilon_9655617	0.190742	0.182877		2731	scaffold_10_pilon_600690	0.476009	0.854278		4619	scaffold_19_pilon_103709726	0.124444	0.571429
3994	scaffold_17_pilon_12882827	0.0556505	0.0991957		2732	scaffold_10_pilon_714928	0.227608	0.90411		4622	scaffold_19_pilon_104418800	0.0983265	0.121094
4007	scaffold_17_pilon_14466515	0.473262	0.047868		2738	scaffold_10_pilon_1976270	0.220533	0.197111		4648	scaffold_19_pilon_108689729	0.124444	0.571429
4050	scaffold_17_pilon_22008372	0.0987413	0.824176		2756	scaffold_10_pilon_3795116	0.0464853	0.146341		4660	scaffold_19_pilon_109752132	0.222901	0.723345
4057	scaffold_17_pilon_23529381	0.0103624	0.078534		2762	scaffold_10_pilon_3917062	0.227608	0.90411		4673	scaffold_19_pilon_110952279	0.124444	0.571429
4097	scaffold_17_pilon_64788178	0.391597	0.0770736		2792	scaffold_10_pilon_5870570	0.476009	0.854278		4694	scaffold_19_pilon_112924623	0.32	0.875
4105	scaffold_17_pilon_77098234	0.300104	0.151827		2793	scaffold_10_pilon_6304104	0.0464853	0.0609756
4106	scaffold_17_pilon_77946589	0.406111	0.86987		2806	scaffold_10_pilon_6961385	0.224082	0.885246
4107	scaffold_17_pilon_79434392	0.0968728	0.165931		2811	scaffold_10_pilon_7412580	0.227608	0.90411
4112	scaffold_17_pilon_83597434	0.0779492	0.154097		2815	scaffold_10_pilon_7644975	0.227608	0.90411
4149	scaffold_17_pilon_99290990	0.17414	0.761975		2818	scaffold_10_pilon_7973974	0.227608	0.90411
4257	scaffold_18_pilon_11336943	0.0103624	0.078534		2843	scaffold_10_pilon_9534197	0.227608	0.90411
4275	scaffold_18_pilon_12641719	0.279856	0.876828		2853	scaffold_10_pilon_10225247	0.111961	0.379747
4288	scaffold_18_pilon_14129003	0.17414	0.77693		2888	scaffold_10_pilon_14672755	0.224082	0.885246
4313	scaffold_18_pilon_17660801	0.189101	0.28706		2896	scaffold_10_pilon_16759787	0.0464853	0.146341
4320	scaffold_18_pilon_19063272	0.0103624	0.078534		2898	scaffold_10_pilon_16935904	0.224082	0.885246
4321	scaffold_18_pilon_19453206	0.199687	0.887324		2913	scaffold_10_pilon_23100477	0.227608	0.90411
4323	scaffold_18_pilon_19811166	0.176658	0.289666		2926	scaffold_10_pilon_25533515	0.410193	0.777689
4324	scaffold_18_pilon_19839813	0.172456	0.764886		2938	scaffold_10_pilon_29178262	0.227608	0.90411
4326	scaffold_18_pilon_20196967	0.272188	0.843858		2945	scaffold_10_pilon_30553980	0.224082	0.885246
4338	scaffold_18_pilon_23498087	0.281236	0.345678		2948	scaffold_10_pilon_33730390	0.386621	0.887097
4346	scaffold_18_pilon_24137658	0.0103624	0.078534		2974	scaffold_10_pilon_71845793	0.227608	0.90411
4363	scaffold_18_pilon_25344571	0.274991	0.857824		2991	scaffold_11_pilon_1000297	0.0464853	0.0609756
4368	scaffold_18_pilon_25921807	0.0721875	0.584416		3012	scaffold_11_pilon_2807638	0.227608	0.90411
4376	scaffold_18_pilon_27043357	0.281925	0.886322		3023	scaffold_11_pilon_4414315	0.367755	0.261931
4390	scaffold_18_pilon_29104645	0.148424	0.0727223		3029	scaffold_11_pilon_5063504	0.0907029	0.3
4392	scaffold_18_pilon_30012313	0.0103624	0.078534		3038	scaffold_11_pilon_5627726	0.0688776	0.222222
4397	scaffold_18_pilon_33559852	0.102465	0.170451		3045	scaffold_11_pilon_6257495	0.224082	0.885246
4405	scaffold_18_pilon_35491380	0.249869	0.320513		3057	scaffold_11_pilon_8399561	0.499592	0.00490196
4408	scaffold_18_pilon_37279614	0.349894	0.876252		3066	scaffold_11_pilon_9125738	0.227608	0.90411
4414	scaffold_18_pilon_38926855	0.154512	0.101785		3101	scaffold_11_pilon_14011383	0.227608	0.90411
4452	scaffold_19_pilon_83970	0.0377989	0.0880567		3103	scaffold_11_pilon_14680843	0.227608	0.90411
4481	scaffold_19_pilon_9065646	0.0721875	0.584416		3116	scaffold_11_pilon_16536656	0.227608	0.90411
4507	scaffold_19_pilon_19917207	0.202908	0.327144		3123	scaffold_11_pilon_18348436	0.0464853	0.146341
4518	scaffold_19_pilon_25586740	0.2013	0.896678		3127	scaffold_11_pilon_19897841	0.0688776	0.222222
4521	scaffold_19_pilon_27493247	0.419583	0.133005		3135	scaffold_11_pilon_22787368	0.499717	0.00340329
4527	scaffold_19_pilon_34797065	0.129842	0.772426		3151	scaffold_11_pilon_29324802	0.0464853	0.146341
4528	scaffold_19_pilon_35382226	0.274991	0.855046		3177	scaffold_11_pilon_39400321	0.476009	0.854278
4597	scaffold_19_pilon_97388555	0.344132	0.851478		3188	scaffold_11_pilon_41163336	0.0464853	0.146341
4600	scaffold_19_pilon_98759818	0.0103624	0.078534		3191	scaffold_11_pilon_41442940	0.0464853	0.146341
4619	scaffold_19_pilon_103709726	0.0721875	0.584416		3198	scaffold_11_pilon_42834681	0.227608	0.90411
4622	scaffold_19_pilon_104418800	0.0566319	0.141631		3200	scaffold_11_pilon_43047653	0.0688776	0.222222
4635	scaffold_19_pilon_106651521	0.0103624	0.078534		3211	scaffold_11_pilon_44843151	0.0464853	0.146341
4641	scaffold_19_pilon_107606664	0.0103624	0.078534		3223	scaffold_11_pilon_49900747	0.290295	0.0895954
4648	scaffold_19_pilon_108689729	0.0721875	0.584416		3225	scaffold_11_pilon_50683319	0.0688776	0.222222
4673	scaffold_19_pilon_110952279	0.0721875	0.584416		3230	scaffold_11_pilon_52390051	0.0688776	0.222222
4682	scaffold_19_pilon_111764779	0.280547	0.879699		3233	scaffold_11_pilon_54426690	0.111961	0.379747
4684	scaffold_19_pilon_111899107	0.0721875	0.584416		3234	scaffold_11_pilon_54429095	0.227608	0.90411
4689	scaffold_19_pilon_112286058	0.163116	0.273695		3239	scaffold_11_pilon_56016526	0.0464853	0.146341
4708	scaffold_19_pilon_114435095	0.0103624	0.078534		3247	scaffold_11_pilon_63312339	0.0464853	0.146341
4713	scaffold_19_pilon_114593373	0.0103624	0.078534		3253	scaffold_11_pilon_76838438	0.476009	0.854278
					3273	scaffold_11_pilon_118021426	0.0464853	0.146341
					3284	scaffold_11_pilon_123221871	0.227608	0.90411
					3286	scaffold_11_pilon_123411043	0.227608	0.90411
					3287	scaffold_11_pilon_123523867	0.0688776	0.222222
					3290	scaffold_11_pilon_123975412	0.0464853	0.0609756
					3303	scaffold_11_pilon_125601871	0.227608	0.90411
					3304	scaffold_11_pilon_126713794	0.227608	0.90411
					3307	scaffold_11_pilon_127254833	0.227608	0.90411
					3308	scaffold_11_pilon_127292419	0.227608	0.90411
					3312	scaffold_11_pilon_128542235	0.224082	0.885246
					3324	scaffold_11_pilon_132643685	0.227608	0.90411
					3332	scaffold_11_pilon_134570053	0.227608	0.90411
					3342	scaffold_11_pilon_137052027	0.227608	0.90411
					3345	scaffold_11_pilon_137978306	0.379717	0.238154
					3356	scaffold_11_pilon_138785516	0.0907029	0.3
					3359	scaffold_11_pilon_141201590	0.224082	0.885246
					3391	scaffold_12_pilon_4406282	0.227608	0.90411
					3392	scaffold_12_pilon_4433045	0.227608	0.90411
					3399	scaffold_12_pilon_5182785	0.227608	0.90411
					3429	scaffold_12_pilon_12091553	0.227608	0.90411
					3442	scaffold_12_pilon_14215642	0.227608	0.90411
					3447	scaffold_12_pilon_15777160	0.227608	0.90411
					3458	scaffold_12_pilon_24817037	0.227608	0.90411
					3459	scaffold_12_pilon_25550267	0.227608	0.90411
					3466	scaffold_12_pilon_34310572	0.386621	0.887097
					3481	scaffold_12_pilon_55261607	0.227608	0.90411
					3489	scaffold_12_pilon_56751844	0.227608	0.90411
					3503	scaffold_12_pilon_61202937	0.198764	0.121157
					3521	scaffold_12_pilon_64118974	0.386621	0.887097
					3526	scaffold_12_pilon_64526662	0.372608	0.824489
					3530	scaffold_12_pilon_66125963	0.227608	0.90411
					3531	scaffold_12_pilon_66472362	0.0464853	0.146341
					3536	scaffold_12_pilon_66836935	0.227608	0.90411
					3541	scaffold_12_pilon_67062677	0.227608	0.90411
					3546	scaffold_12_pilon_67477320	0.227608	0.90411
					3547	scaffold_12_pilon_67563922	0.0464853	0.0609756
					3554	scaffold_12_pilon_68592420	0.224082	0.885246
					3565	scaffold_12_pilon_68967832	0.375	0.262011
					3574	scaffold_12_pilon_69895208	0.234592	0.120052
					3612	scaffold_12_pilon_75915654	0.227608	0.90411
					3614	scaffold_12_pilon_76287197	0.224082	0.885246
					3634	scaffold_13_pilon_1571817	0.0464853	0.146341
					3654	scaffold_13_pilon_2345973	0.0688776	0.222222
					3661	scaffold_13_pilon_2793710	0.386621	0.887097
					3662	scaffold_13_pilon_2797484	0.227608	0.90411
					3672	scaffold_13_pilon_3204816	0.0688776	0.222222
					3676	scaffold_13_pilon_3573480	0.227608	0.90411
					3699	scaffold_13_pilon_5030049	0.0688776	0.222222
					3701	scaffold_13_pilon_5117940	0.0688776	0.222222
					3709	scaffold_13_pilon_5282378	0.227608	0.90411
					3710	scaffold_13_pilon_5376958	0.224082	0.885246
					3714	scaffold_13_pilon_5699642	0.227608	0.90411
					3720	scaffold_13_pilon_6261279	0.227608	0.90411
					3743	scaffold_13_pilon_8242032	0.224082	0.885246
					3761	scaffold_13_pilon_11469669	0.322846	0.71115
					3766	scaffold_13_pilon_12394338	0.0688776	0.222222
					3772	scaffold_13_pilon_13133159	0.227608	0.90411
					3815	scaffold_13_pilon_21072935	0.0464853	0.146341
					3824	scaffold_13_pilon_22594141	0.227608	0.90411
					3851	scaffold_17_pilon_613006	0.499717	0.00340329
					3853	scaffold_17_pilon_892649	0.227608	0.90411
					3882	scaffold_17_pilon_2527025	0.111961	0.379747
					3896	scaffold_17_pilon_3065898	0.0464853	0.146341
					3912	scaffold_17_pilon_4477216	0.0464853	0.146341
					3919	scaffold_17_pilon_5315853	0.227608	0.90411
					3922	scaffold_17_pilon_5559428	0.227608	0.90411
					3924	scaffold_17_pilon_5650886	0.227608	0.90411
					3929	scaffold_17_pilon_6011762	0.224082	0.885246
					3941	scaffold_17_pilon_6812070	0.227608	0.90411
					3946	scaffold_17_pilon_7351111	0.227608	0.90411
					3948	scaffold_17_pilon_7534006	0.227608	0.90411
					3951	scaffold_17_pilon_7755932	0.224082	0.885246
					3960	scaffold_17_pilon_9389449	0.0688776	0.222222
					3963	scaffold_17_pilon_9437267	0.0842149	0.0644206
					3964	scaffold_17_pilon_9655617	0.227608	0.210909
					3987	scaffold_17_pilon_11666804	0.227608	0.90411
					3988	scaffold_17_pilon_12068337	0.224082	0.885246
					3994	scaffold_17_pilon_12882827	0.0464853	0.0609756
					4019	scaffold_17_pilon_16751237	0.224082	0.885246
					4025	scaffold_17_pilon_17578688	0.227608	0.90411
					4033	scaffold_17_pilon_18112306	0.227608	0.90411
					4038	scaffold_17_pilon_19520957	0.227608	0.90411
					4056	scaffold_17_pilon_23438537	0.0464853	0.146341
					4069	scaffold_17_pilon_29214924	0.224082	0.885246
					4077	scaffold_17_pilon_31754047	0.0464853	0.146341
					4088	scaffold_17_pilon_41814278	0.227608	0.90411
					4097	scaffold_17_pilon_64788178	0.408163	0.0981667
					4098	scaffold_17_pilon_69922406	0.0688776	0.222222
					4105	scaffold_17_pilon_77098234	0.325669	0.107576
					4114	scaffold_17_pilon_83739123	0.227608	0.90411
					4146	scaffold_17_pilon_97545110	0.227608	0.90411
					4152	scaffold_17_pilon_100214244	0.224082	0.885246
					4162	scaffold_17_pilon_107790630	0.227608	0.90411
					4171	scaffold_18_pilon_46227	0.342132	0.0957715
					4174	scaffold_18_pilon_224934	0.0464853	0.146341
					4178	scaffold_18_pilon_551748	0.227608	0.90411
					4179	scaffold_18_pilon_602123	0.0464853	0.146341
					4181	scaffold_18_pilon_646513	0.0464853	0.146341
					4238	scaffold_18_pilon_8516176	0.347438	0.743245
					4256	scaffold_18_pilon_11283150	0.227608	0.90411
					4261	scaffold_18_pilon_11762859	0.227608	0.90411
					4271	scaffold_18_pilon_12319898	0.0688776	0.222222
					4273	scaffold_18_pilon_12364621	0.227608	0.90411
					4275	scaffold_18_pilon_12641719	0.227608	0.90411
					4278	scaffold_18_pilon_12945113	0.227608	0.90411
					4288	scaffold_18_pilon_14129003	0.343467	0.74149
					4295	scaffold_18_pilon_14931640	0.227608	0.90411
					4300	scaffold_18_pilon_15745062	0.227608	0.90411
					4331	scaffold_18_pilon_22397666	0.227608	0.90411
					4339	scaffold_18_pilon_23602325	0.0464853	0.146341
					4348	scaffold_18_pilon_24259400	0.227608	0.90411
					4363	scaffold_18_pilon_25344571	0.386621	0.887097
					4376	scaffold_18_pilon_27043357	0.474955	0.845766
					4390	scaffold_18_pilon_29104645	0.160669	0.0501023
					4396	scaffold_18_pilon_33358741	0.227608	0.90411
					4397	scaffold_18_pilon_33559852	0.216961	0.104515
					4405	scaffold_18_pilon_35491380	0.0464853	0.146341
					4420	scaffold_18_pilon_40602510	0.0688776	0.222222
					4430	scaffold_18_pilon_50185194	0.224082	0.885246
					4442	scaffold_18_pilon_74472768	0.224082	0.885246
					4443	scaffold_18_pilon_75250729	0.227608	0.90411
					4448	scaffold_18_pilon_78043554	0.227608	0.90411
					4459	scaffold_19_pilon_3312055	0.227608	0.90411
					4476	scaffold_19_pilon_8405076	0.0776757	0.056926
					4490	scaffold_19_pilon_11039187	0.227608	0.90411
					4503	scaffold_19_pilon_17684933	0.224082	0.885246
					4505	scaffold_19_pilon_19537439	0.227608	0.90411
					4511	scaffold_19_pilon_21259906	0.227608	0.90411
					4514	scaffold_19_pilon_23949756	0.227608	0.90411
					4518	scaffold_19_pilon_25586740	0.227608	0.90411
					4521	scaffold_19_pilon_27493247	0.410193	0.0834738
					4527	scaffold_19_pilon_34797065	0.227608	0.90411
					4528	scaffold_19_pilon_35382226	0.224082	0.885246
					4537	scaffold_19_pilon_61400343	0.224082	0.885246
					4542	scaffold_19_pilon_71232361	0.227608	0.90411
					4544	scaffold_19_pilon_71771118	0.224082	0.885246
					4548	scaffold_19_pilon_75971533	0.227608	0.90411
					4573	scaffold_19_pilon_90419538	0.111961	0.379747
					4592	scaffold_19_pilon_95990301	0.258322	0.74684
					4609	scaffold_19_pilon_100875790	0.227608	0.90411
					4610	scaffold_19_pilon_101178642	0.0464853	0.146341
					4614	scaffold_19_pilon_102199414	0.224082	0.885246
					4620	scaffold_19_pilon_103731207	0.0464853	0.0609756
					4658	scaffold_19_pilon_109624635	0.227608	0.90411
					4670	scaffold_19_pilon_110726334	0.0464853	0.146341
					4686	scaffold_19_pilon_112008302	0.224082	0.885246
					4689	scaffold_19_pilon_112286058	0.0464853	0.146341
					4714	scaffold_19_pilon_114778173	0.227608	0.90411

## Sheet: bayescan
A. aculeata		Central America		South America
SNP		SNP		SNP
3		99		17
17		125		20
20		129		26
26		164		58
99		165		99
125		218		129
129		277		161
156		290		174
164		296		197
165		309		218
174		324		277
218		325		281
263		388		290
277		397		309
279		409		324
281		430		325
290		440		340
296		493		419
309		528		440
324		552		506
325		560		587
397		587		614
404		609		757
409		614		761
419		656		796
430		681		926
440		704		970
493		726		971
525		757		982
528		761		1014
547		926		1035
552		970		1113
576		971		1201
587		982		1278
614		1102		1420
649		1122		1423
656		1124		1443
681		1141		1507
694		1201		1512
704		1237		1552
705		1278		1604
732		1304		1612
757		1365		1622
761		1420		1627
796		1423		1654
797		1443		1706
851		1464		1738
888		1507		1762
926		1549		1784
961		1604		1788
970		1612		1789
971		1622		1818
977		1627		1824
982		1698		1953
1014		1706		2005
1045		1738		2008
1064		1762		2037
1079		1764		2056
1100		1778		2098
1113		1784		2196
1115		1789		2197
1124		1816		2253
1141		1821		2257
1169		1864		2258
1201		1913		2272
1254		1953		2338
1278		1962		2341
1336		2004		2354
1391		2005		2388
1420		2008		2406
1423		2037		2419
1439		2044		2503
1443		2055		2506
1445		2056		2515
1507		2098		2534
1541		2179		2542
1552		2257		2557
1604		2258		2635
1612		2348		2640
1622		2354		2652
1627		2388		2686
1642		2406		2689
1657		2419		2690
1677		2515		2700
1698		2534		2792
1706		2542		2879
1738		2554		2943
1762		2555		2946
1764		2587		2961
1778		2604		2976
1784		2640		3002
1785		2650		3012
1788		2652		3057
1789		2675		3128
1807		2681		3135
1816		2682		3176
1818		2687		3201
1824		2689		3223
1849		2690		3258
1884		2700		3301
1886		2736		3304
1894		2772		3329
1953		2823		3376
1962		2862		3397
2004		2879		3426
2005		2946		3504
2008		2961		3553
2037		2976		3639
2040		3002		3703
2044		3055		3815
2055		3057		3851
2056		3092		3856
2063		3110		3983
2087		3135		4007
2098		3176		4096
2119		3201		4097
2181		3220		4189
2197		3223		4213
2210		3258		4241
2229		3301		4348
2246		3408		4354
2257		3435		4373
2258		3478		4390
2272		3555		4396
2283		3565		4414
2297		3573		4447
2319		3574		4449
2338		3608		4479
2348		3609		4508
2354		3639		4520
2357		3640		4521
2388		3695		4565
2392		3800		4591
2406		3807		4609
2418		3851		4628
2419		3983		4636
2501		4005		4639
2506		4007		4696
2515		4096		4698
2519		4097
2531		4104
2534		4105
2542		4171
2554		4197
2567		4241
2604		4287
2635		4299
2640		4390
2652		4410
2660		4447
2673		4449
2681		4479
2682		4520
2687		4521
2689		4565
2690		4591
2700		4593
2736		4594
2755		4628
2792		4636
2795
2823
2862
2879
2903
2936
2946
2961
2976
2989
3002
3012
3055
3057
3062
3070
3110
3128
3135
3176
3201
3220
3223
3253
3258
3301
3304
3346
3368
3370
3388
3426
3435
3553
3573
3605
3609
3620
3639
3640
3680
3775
3791
3800
3807
3815
3848
3851
3856
3964
3983
4007
4017
4074
4096
4097
4105
4106
4129
4140
4171
4173
4174
4189
4197
4213
4241
4340
4373
4390
4410
4414
4415
4431
4447
4449
4455
4461
4470
4479
4520
4521
4551
4565
4584
4591
4593
4594
4609
4628
4636
4683
4694
4696
4698

## Sheet: LFMM
A. aculeata		Central America		South America
SNP		SNP		SNP
3		2		3
5		4		5
6		8		6
11		11		7
17		13		16
20		17		17
27		23		20
56		27		27
60		28		35
67		29		38
99		50		41
105		54		50
119		65		55
130		79		56
145		90		60
167		93		63
172		102		66
178		113		67
184		121		68
204		126		74
209		136		78
220		145		86
225		150		99
226		172		105
235		173		107
246		176		112
252		178		114
258		184		116
263		188		119
269		210		127
275		211		128
276		212		130
286		217		140
293		232		145
328		234		155
338		246		167
341		259		171
342		261		172
352		266		175
356		269		178
384		271		195
385		278		201
388		280		207
399		284		209
400		288		213
418		290		220
429		297		223
438		338		225
441		340		226
448		341		228
479		345		235
493		351		244
496		354		246
497		358		252
500		363		258
518		364		260
524		367		263
528		368		264
549		369		265
563		370		269
594		379		275
595		382		276
612		389		280
638		399		281
642		405		286
650		406		288
655		407		293
658		411		304
675		413		318
676		427		321
678		428		328
683		440		336
693		441		338
712		442		340
726		446		341
727		453		342
739		458		352
764		470		356
795		473		360
796		479		368
805		500		374
840		523		376
859		524		381
862		532		382
882		543		384
885		548		385
887		553		387
910		557		388
914		558		399
917		585		400
948		586		407
952		589		411
961		595		418
968		607		419
976		608		420
992		616		421
996		619		423
1004		647		426
1013		654		429
1023		661		437
1031		669		438
1033		675		441
1038		677		443
1039		681		444
1054		691		447
1080		692		448
1093		711		451
1096		721		455
1099		729		456
1116		733		471
1120		736		475
1134		738		478
1140		739		479
1148		743		493
1153		745		495
1158		748		496
1160		755		497
1172		768		499
1174		773		500
1176		780		502
1184		788		504
1191		800		508
1196		802		511
1206		804		513
1214		805		515
1226		810		518
1238		813		524
1250		819		528
1298		820		533
1301		829		539
1307		846		540
1310		849		549
1336		850		550
1352		853		563
1359		862		567
1366		877		569
1369		885		570
1370		897		573
1380		906		574
1417		910		589
1418		920		590
1425		929		592
1439		936		594
1445		959		595
1457		960		603
1465		961		608
1467		971		611
1480		974		612
1490		979		621
1500		992		623
1524		1004		625
1525		1006		636
1527		1028		638
1528		1031		639
1530		1036		642
1541		1045		648
1552		1054		650
1563		1062		654
1569		1067		655
1582		1072		658
1583		1073		665
1585		1077		670
1587		1079		675
1602		1101		676
1608		1111		678
1629		1113		680
1644		1122		683
1646		1130		690
1648		1134		691
1649		1144		693
1693		1156		698
1701		1165		702
1707		1173		703
1713		1176		712
1721		1177		717
1733		1184		718
1741		1186		724
1759		1190		725
1761		1191		726
1773		1196		727
1775		1197		731
1778		1205		736
1780		1221		739
1791		1234		742
1826		1241		752
1857		1268		763
1863		1271		764
1864		1280		767
1873		1284		791
1874		1288		795
1888		1292		796
1893		1300		805
1901		1304		808
1916		1307		813
1939		1313		816
1946		1319		823
1948		1330		827
1949		1341		834
1963		1345		840
1970		1359		849
1975		1362		859
1991		1369		866
1996		1387		867
2016		1388		874
2037		1396		876
2043		1403		878
2049		1409		879
2086		1422		882
2109		1428		884
2131		1441		885
2134		1442		887
2136		1449		891
2149		1452		899
2159		1457		910
2194		1471		911
2198		1472		914
2204		1475		917
2209		1480		920
2213		1510		928
2238		1514		933
2243		1518		936
2251		1524		938
2252		1539		942
2272		1544		946
2277		1550		947
2280		1555		948
2282		1560		949
2283		1567		952
2285		1568		961
2310		1573		968
2318		1585		969
2329		1589		970
2334		1593		971
2338		1597		976
2346		1598		986
2360		1599		987
2388		1602		992
2390		1609		996
2394		1615		997
2400		1657		1004
2409		1659		1006
2412		1671		1008
2417		1672		1009
2426		1696		1012
2429		1706		1013
2483		1712		1014
2490		1719		1023
2496		1720		1025
2503		1723		1031
2506		1725		1033
2511		1726		1038
2520		1731		1039
2537		1733		1041
2549		1734		1054
2556		1738		1055
2558		1746		1067
2560		1754		1069
2562		1757		1080
2578		1769		1081
2642		1771		1092
2644		1775		1093
2658		1777		1096
2668		1780		1099
2681		1785		1102
2695		1790		1105
2732		1792		1107
2734		1795		1114
2754		1798		1116
2762		1813		1120
2786		1814		1124
2799		1819		1130
2822		1823		1134
2828		1826		1135
2842		1828		1139
2845		1833		1140
2863		1835		1148
2866		1836		1153
2877		1838		1157
2894		1841		1158
2896		1842		1160
2901		1858		1172
2905		1860		1174
2913		1871		1175
2919		1873		1176
2922		1878		1184
2929		1903		1188
2934		1905		1196
2937		1908		1203
2962		1911		1206
2966		1915		1214
2971		1918		1226
2982		1925		1231
2999		1927		1233
3001		1928		1238
3012		1930		1241
3014		1943		1245
3036		1970		1248
3047		1977		1250
3061		1978		1254
3078		1980		1262
3084		1982		1268
3097		1987		1271
3128		1996		1272
3147		1998		1287
3152		2007		1291
3165		2008		1293
3175		2012		1294
3178		2020		1298
3187		2024		1301
3189		2035		1305
3196		2038		1307
3213		2056		1308
3245		2058		1310
3256		2060		1317
3260		2064		1318
3274		2069		1322
3283		2077		1334
3309		2078		1336
3330		2080		1352
3333		2082		1359
3337		2083		1363
3343		2084		1366
3344		2085		1368
3345		2089		1369
3352		2112		1370
3353		2114		1380
3355		2116		1381
3357		2118		1382
3358		2122		1387
3366		2134		1388
3368		2135		1392
3371		2136		1396
3397		2140		1408
3403		2145		1410
3408		2152		1414
3421		2154		1415
3422		2156		1417
3425		2157		1418
3426		2159		1419
3442		2160		1425
3465		2165		1434
3482		2171		1439
3501		2177		1440
3505		2184		1442
3514		2201		1445
3525		2213		1448
3531		2218		1451
3533		2222		1457
3538		2224		1462
3557		2225		1465
3561		2226		1467
3563		2232		1468
3565		2234		1474
3569		2251		1478
3591		2254		1481
3602		2255		1482
3613		2256		1490
3615		2257		1500
3617		2259		1512
3624		2265		1524
3625		2266		1525
3627		2268		1527
3629		2270		1528
3630		2272		1530
3646		2274		1531
3656		2287		1535
3657		2297		1536
3687		2305		1541
3693		2318		1545
3695		2321		1552
3706		2322		1555
3738		2324		1563
3751		2325		1565
3756		2342		1569
3761		2352		1582
3787		2353		1583
3793		2354		1584
3794		2372		1585
3798		2382		1586
3820		2404		1587
3828		2406		1598
3848		2415		1600
3856		2424		1602
3859		2426		1606
3866		2429		1608
3872		2430		1610
3881		2433		1614
3882		2439		1617
3886		2442		1629
3892		2449		1630
3899		2450		1631
3901		2454		1636
3904		2464		1637
3909		2466		1638
3913		2469		1643
3922		2471		1644
3924		2478		1646
3931		2485		1648
3941		2491		1649
3953		2506		1673
3961		2507		1679
3962		2518		1693
3968		2519		1694
3971		2523		1695
4005		2527		1701
4006		2535		1707
4017		2536		1713
4025		2537		1721
4029		2544		1723
4039		2547		1724
4040		2570		1733
4044		2583		1738
4045		2589		1741
4048		2597		1744
4064		2601		1748
4065		2602		1751
4079		2605		1752
4085		2620		1759
4095		2624		1761
4103		2642		1762
4108		2644		1765
4109		2668		1768
4122		2670		1770
4123		2671		1773
4128		2673		1775
4130		2676		1778
4143		2693		1780
4146		2700		1785
4163		2703		1791
4169		2708		1792
4174		2713		1805
4179		2719		1810
4200		2730		1821
4204		2734		1824
4222		2741		1826
4230		2743		1842
4232		2751		1844
4235		2763		1846
4249		2765		1857
4278		2768		1859
4287		2771		1863
4294		2772		1864
4298		2777		1865
4310		2782		1870
4323		2785		1873
4341		2788		1874
4351		2792		1884
4368		2793		1888
4374		2795		1889
4420		2799		1893
4423		2800		1894
4431		2804		1896
4443		2808		1901
4450		2809		1913
4470		2817		1916
4481		2819		1918
4483		2821		1926
4490		2822		1935
4505		2825		1936
4509		2828		1938
4516		2832		1939
4517		2835		1943
4531		2837		1946
4572		2841		1947
4576		2855		1948
4626		2869		1949
4631		2874		1960
4650		2885		1963
4654		2902		1970
4660		2908		1975
4690		2910		1991
4705		2912		1996
		2918		2000
		2926		2006
		2927		2012
		2933		2016
		2934		2017
		2943		2020
		2951		2037
		2957		2040
		2959		2041
		2963		2043
		2966		2044
		2967		2046
		2968		2048
		2988		2049
		2995		2053
		3003		2054
		3009		2058
		3016		2067
		3025		2073
		3040		2078
		3049		2083
		3061		2085
		3063		2086
		3065		2088
		3067		2099
		3073		2109
		3075		2112
		3077		2113
		3084		2123
		3098		2127
		3107		2129
		3114		2131
		3122		2134
		3123		2135
		3131		2136
		3134		2146
		3145		2148
		3149		2149
		3154		2154
		3158		2159
		3160		2167
		3161		2168
		3168		2169
		3173		2172
		3175		2175
		3178		2181
		3185		2194
		3191		2198
		3196		2204
		3213		2207
		3215		2209
		3218		2210
		3225		2219
		3228		2226
		3233		2227
		3237		2234
		3240		2235
		3243		2238
		3244		2239
		3254		2243
		3256		2248
		3267		2249
		3269		2251
		3272		2252
		3277		2253
		3283		2263
		3289		2265
		3296		2267
		3304		2268
		3311		2271
		3317		2272
		3330		2277
		3333		2280
		3343		2282
		3344		2283
		3346		2285
		3352		2289
		3362		2310
		3369		2311
		3370		2318
		3378		2329
		3379		2330
		3403		2331
		3407		2332
		3411		2334
		3424		2337
		3431		2338
		3434		2344
		3440		2346
		3441		2349
		3442		2354
		3452		2360
		3457		2369
		3469		2371
		3470		2372
		3482		2376
		3485		2378
		3486		2384
		3494		2385
		3497		2388
		3504		2390
		3505		2394
		3515		2398
		3518		2400
		3522		2401
		3529		2405
		3538		2406
		3554		2409
		3557		2411
		3558		2412
		3562		2416
		3564		2417
		3567		2418
		3587		2420
		3602		2426
		3604		2427
		3607		2430
		3609		2434
		3613		2465
		3621		2467
		3626		2472
		3632		2477
		3634		2479
		3636		2481
		3646		2483
		3649		2490
		3661		2496
		3671		2499
		3677		2503
		3684		2506
		3685		2510
		3694		2511
		3695		2520
		3706		2525
		3715		2527
		3733		2538
		3736		2541
		3746		2543
		3747		2547
		3761		2548
		3777		2549
		3781		2550
		3791		2556
		3793		2558
		3799		2560
		3802		2562
		3819		2563
		3824		2564
		3828		2566
		3831		2570
		3836		2572
		3837		2573
		3838		2578
		3840		2583
		3881		2592
		3882		2599
		3883		2607
		3899		2614
		3903		2627
		3904		2644
		3905		2649
		3906		2655
		3908		2658
		3919		2659
		3920		2668
		3921		2673
		3949		2677
		3951		2681
		3953		2684
		3958		2695
		3961		2697
		3962		2709
		3968		2717
		3970		2718
		3971		2721
		4006		2722
		4029		2728
		4030		2729
		4034		2730
		4039		2732
		4040		2734
		4041		2740
		4044		2746
		4048		2750
		4061		2754
		4069		2755
		4070		2759
		4071		2762
		4073		2767
		4079		2772
		4093		2786
		4109		2791
		4112		2799
		4118		2813
		4122		2815
		4126		2820
		4128		2822
		4132		2824
		4134		2828
		4137		2839
		4147		2840
		4152		2842
		4153		2845
		4169		2852
		4175		2855
		4181		2856
		4201		2859
		4204		2860
		4208		2863
		4217		2866
		4223		2869
		4229		2877
		4239		2880
		4240		2894
		4248		2895
		4252		2896
		4284		2899
		4293		2901
		4297		2903
		4298		2905
		4299		2913
		4301		2919
		4302		2920
		4303		2922
		4307		2926
		4310		2927
		4318		2929
		4323		2934
		4325		2935
		4337		2936
		4347		2937
		4364		2948
		4367		2953
		4369		2962
		4373		2963
		4374		2964
		4378		2968
		4385		2971
		4387		2982
		4389		2988
		4399		2991
		4400		2995
		4411		2999
		4412		3001
		4422		3011
		4426		3012
		4432		3014
		4435		3023
		4450		3028
		4454		3036
		4463		3038
		4467		3041
		4481		3046
		4483		3047
		4487		3050
		4489		3055
		4493		3061
		4516		3070
		4537		3072
		4580		3073
		4584		3078
		4588		3084
		4590		3091
		4592		3093
		4606		3097
		4607		3098
		4625		3107
		4642		3113
		4644		3116
		4648		3118
		4657		3123
		4659		3127
		4664		3128
		4671		3129
		4675		3132
		4687		3133
		4710		3138
		4711		3143
		4712		3147
				3152
				3154
				3160
				3165
				3169
				3175
				3178
				3185
				3187
				3189
				3196
				3197
				3204
				3206
				3207
				3213
				3215
				3226
				3233
				3245
				3260
				3261
				3262
				3270
				3274
				3279
				3283
				3286
				3287
				3290
				3306
				3307
				3309
				3310
				3313
				3314
				3319
				3324
				3330
				3331
				3332
				3333
				3335
				3337
				3344
				3345
				3349
				3352
				3353
				3355
				3357
				3358
				3361
				3362
				3363
				3366
				3368
				3369
				3371
				3383
				3391
				3393
				3396
				3397
				3402
				3406
				3407
				3408
				3411
				3418
				3421
				3422
				3425
				3426
				3429
				3434
				3442
				3446
				3460
				3465
				3478
				3481
				3488
				3490
				3491
				3494
				3498
				3501
				3508
				3513
				3514
				3516
				3520
				3525
				3531
				3533
				3536
				3538
				3541
				3544
				3550
				3557
				3558
				3561
				3563
				3565
				3567
				3569
				3577
				3591
				3598
				3605
				3609
				3612
				3613
				3615
				3617
				3620
				3624
				3625
				3627
				3628
				3629
				3630
				3647
				3649
				3656
				3657
				3668
				3674
				3676
				3677
				3680
				3687
				3688
				3693
				3695
				3697
				3699
				3706
				3711
				3717
				3727
				3730
				3738
				3743
				3744
				3751
				3756
				3761
				3766
				3769
				3770
				3775
				3786
				3787
				3791
				3794
				3795
				3796
				3798
				3799
				3808
				3820
				3822
				3828
				3833
				3840
				3843
				3844
				3848
				3854
				3856
				3858
				3859
				3862
				3866
				3872
				3874
				3881
				3882
				3886
				3887
				3889
				3891
				3892
				3899
				3901
				3902
				3903
				3904
				3909
				3913
				3918
				3919
				3922
				3924
				3928
				3931
				3935
				3940
				3941
				3944
				3953
				3959
				3961
				3962
				3966
				3969
				3971
				3973
				3982
				3987
				3992
				4003
				4005
				4006
				4013
				4014
				4017
				4023
				4024
				4025
				4028
				4029
				4031
				4038
				4039
				4042
				4045
				4046
				4049
				4064
				4065
				4066
				4079
				4085
				4086
				4093
				4095
				4098
				4103
				4104
				4108
				4109
				4122
				4123
				4128
				4130
				4139
				4143
				4146
				4149
				4161
				4162
				4163
				4166
				4169
				4174
				4177
				4179
				4189
				4193
				4200
				4204
				4212
				4222
				4230
				4232
				4235
				4240
				4241
				4247
				4249
				4255
				4265
				4268
				4271
				4272
				4278
				4282
				4287
				4294
				4298
				4299
				4307
				4308
				4310
				4311
				4318
				4323
				4325
				4329
				4333
				4336
				4340
				4341
				4351
				4356
				4361
				4368
				4374
				4378
				4384
				4386
				4389
				4394
				4396
				4397
				4405
				4406
				4413
				4419
				4420
				4423
				4426
				4431
				4433
				4434
				4441
				4443
				4450
				4454
				4455
				4462
				4465
				4470
				4474
				4476
				4481
				4483
				4487
				4490
				4496
				4501
				4502
				4505
				4509
				4514
				4516
				4517
				4518
				4524
				4531
				4553
				4560
				4561
				4564
				4572
				4574
				4576
				4581
				4584
				4589
				4590
				4595
				4596
				4602
				4611
				4614
				4618
				4625
				4626
				4631
				4639
				4642
				4650
				4654
				4658
				4660
				4668
				4676
				4686
				4690
				4691
				4699
				4704
				4705

## Sheet: Annotation_Complete
Scaffold ID	SNP ID	Shared with	Identified as Gene	Candidate Gene	Gene sequence Lenght ID	NCBI Accession	Gene Annotation	Identity (%)	Alignment length	Mismatches	Gap openings	Query start position	Query end position	Subject start position	Subject end position	E-value	Bit score
scaffold_1_pilon	104271150	Unique	Gene	ID=g24756	scaffold_1_pilon:104266190-104271377	XP_010913343.1	Pyrophosphate-energized vacuolar membrane proton pump	97.14	140	4	0	4281	4700	540	679	0	272
scaffold_1_pilon	107373293	Shared with Central America	Gene	ID=g24955	scaffold_1_pilon:107369067-107380567	XP_019703869.1	Probable inactive receptor kinase At2g26730	86	450	57	3	8537	9868	1	450	0	638
scaffold_1_pilon	108249933	Unique	Gene	ID=g25018	scaffold_1_pilon:108249217-108250041	XP_019704168.1	Uncharacterized protein LOC105039398	89.78	274	27	1	3	821	2	275	2e-149	424
scaffold_1_pilon	108825682	Shared with South America	Gene	ID=g25061	scaffold_1_pilon:108824855-108826131	XP_010913633.1	Transcription factor MYB36	89.26	242	24	1	725	6	89	330	5e-117	349
scaffold_1_pilon	11552482	Shared by three	Gene	ID=g22360	scaffold_1_pilon:11537726-11552996	XP_010911864.1	Chlorophyllide a oxygenase, chloroplastic	87.62	105	13	0	11921	12235	139	243	8e-84	192
scaffold_1_pilon	1785052	Shared by three	Gene	ID=g21801	scaffold_1_pilon:1767089-1806499	XP_010909322.1	SWI/SNF-related matrix-associated actin-dependent regulator of chromatin subfamily A-like protein 1	62.11	95	11	1	35247	35531	499	568	2e-43	112
scaffold_1_pilon	1925538	Shared with South America	Gene	ID=g21813	scaffold_1_pilon:1922943-1930978	XP_029117405.1	Uncharacterized protein LOC105034300 isoform X1	90.2	51	5	0	2618	2466	129	179	2e-26	98.2
scaffold_1_pilon	31285923	Unique	Gene	ID=g23034	scaffold_1_pilon:31259633-31286717	XP_010912087.1	Pyruvate, phosphate dikinase 2	98.75	80	1	0	13360	13599	113	192	9e-67	159
scaffold_1_pilon	34118357	Unique	Gene	ID=g23089	scaffold_1_pilon:34115653-34125122	XP_010932882.1	SAC3 family protein B	77.19	526	78	4	1520	9	739	1244	0	775
scaffold_1_pilon	572862	Shared with South America	Gene	ID=g21734	scaffold_1_pilon:570042-573624	XP_010909719.1	Ferredoxin C 2, chloroplastic	61.64	159	26	2	3582	3109	1	125	2e-34	134
scaffold_1_pilon	675352	Unique	Gene	ID=g21743	scaffold_1_pilon:673366-679356	XP_010909656.1	Rhomboid-like protein 14, mitochondrial isoform X1	94.64	261	14	0	785	3	74	334	2e-106	347
scaffold_10_pilon	11353121	Unique	Gene	ID=g954	scaffold_10_pilon:11349974-11355253	XP_010930227.1	Uncharacterized protein LOC105051463	98.41	63	1	0	578	766	1	63	9e-33	127
scaffold_10_pilon	3917062	Shared with South America	Gene	ID=g285	scaffold_10_pilon:3912650-3932469	XP_019709696.1	Myosin-6 isoform X3	67.21	183	7	1	8801	9349	724	853	2e-58	226
scaffold_10_pilon	5870570	Shared with Central America	Gene	ID=g463	scaffold_10_pilon:5869918-5871360	XP_010934773.1	Chlorophyllase-1	88.57	245	23	1	722	3	63	307	3e-153	443
scaffold_10_pilon	9552742	Shared with South America	Gene	ID=g799	scaffold_10_pilon:9551286-9555414	XP_010935363.1	Sucrose synthase 7	73.93	234	10	1	2458	3159	492	674	0	344
scaffold_11_pilon	110128535	Unique	Gene	ID=g5865	scaffold_11_pilon:110123947-110134020	XP_010942389.1	Uncharacterized protein LOC105060408 isoform X2	94.26	383	22	0	3	1151	2	384	0	746
scaffold_11_pilon	15400665	Unique	Gene	ID=g3547	scaffold_11_pilon:15392257-15404606	XP_010939185.1	Putative G3BP-like protein	96.15	104	4	0	7443	7754	61	164	7e-94	211
scaffold_11_pilon	1945570	Shared with South America	Gene	ID=g2637	scaffold_11_pilon:1945558-1947295	XP_010940205.1	Bidirectional sugar transporter SWEET5-like	87.3	126	16	0	837	460	27	152	2e-71	169
scaffold_11_pilon	49900747	Shared by three	Gene	ID=g4841	scaffold_11_pilon:49899076-49903895	XP_010912546.1	Uncharacterized protein LOC105038432	80.98	205	7	1	117	731	40	212	9e-65	228
scaffold_11_pilon	76838438	Unique	Gene	ID=g5424	scaffold_11_pilon:76712704-76840104	XP_010928962.1	Uncharacterized protein LOC105050574	55.83	532	158	4	17703	16153	1	470	1e-159	513
scaffold_11_pilon	8399561	Shared with Central America	Gene	ID=g3130	scaffold_11_pilon:8393171-8401163	XP_010939644.1	Cyclin-dependent kinase C-2 isoform X2	61.54	130	3	1	6105	5716	208	290	2e-90	147
scaffold_11_pilon	854822	Unique	Gene	ID=g2551	scaffold_11_pilon:853962-855613	XP_010940136.1	LOB domain-containing protein 25	97.75	178	4	0	536	3	16	193	6e-124	366
scaffold_12_pilon	13662797	Unique	Gene	ID=g7928	scaffold_12_pilon:13657479-13664544	XP_010938745.2	Putative disease resistance protein RGA4	60.46	736	229	11	7065	5008	309	1032	0	777
scaffold_12_pilon	14215642	Shared with Central America	Gene	ID=g7948	scaffold_12_pilon:14196550-14229493	XP_010929766.2	Protein transport protein Sec24-like At4g32640	78.91	147	30	1	375	812	90	236	2e-53	209
scaffold_12_pilon	207170	Shared with South America	Gene	ID=g7417	scaffold_12_pilon:163499-227016	XP_019702193.1	Protein virilizer homolog isoform X1	86.42	825	50	2	54635	57109	1450	2212	0	1050
scaffold_12_pilon	4776927	Shared with South America	Gene	ID=g7604	scaffold_12_pilon:4775253-4791595	XP_010929655.1	Coiled-coil domain-containing protein SCD2 isoform X2	61.54	130	14	1	5930	5541	322	415	7e-35	145
scaffold_12_pilon	68967832	Shared with Central America	Gene	ID=g9363	scaffold_12_pilon:68967598-68968002	XP_010930311.1	Uncharacterized protein LOC105051521	83.46	133	22	0	3	401	5	137	1e-77	230
scaffold_12_pilon	69265665	Shared with South America	Gene	ID=g9387	scaffold_12_pilon:69265116-69278340	XP_019703242.1	Acetolactate synthase small subunit 1, chloroplastic	94.81	77	4	0	4807	4577	221	297	2e-69	148
scaffold_13_pilon	15761484	Shared with South America	Gene	ID=g11059	scaffold_13_pilon:15738372-15773256	XP_019708776.1	Uncharacterized protein LOC109506326	46.06	165	89	0	11923	11429	128	292	2e-65	155
scaffold_13_pilon	9929522	Shared with South America	Gene	ID=g10690	scaffold_13_pilon:9927240-9929746	XP_010938361.1	Probable pectinesterase/pectinesterase inhibitor 41	93.46	321	21	0	2434	1472	25	345	0	597
scaffold_17_pilon	1201804	Shared with South America	Gene	ID=g12103	scaffold_17_pilon:1186739-1201941	XP_029121235.1	Peptidyl-prolyl cis-trans isomerase CYP95 isoform X2	88.41	69	7	1	2393	2190	240	308	2e-30	121
scaffold_17_pilon	153002	Shared with South America	Gene	ID=g12035	scaffold_17_pilon:136073-153115	XP_019705094.1	LOW QUALITY PROTEIN: uncharacterized protein LOC109505684	69.5	141	43	0	6990	7412	52	192	5e-74	199
scaffold_17_pilon	20663970	Unique	Gene	ID=g13545	scaffold_17_pilon:20661402-20668959	XP_010926237.1	Alanine--glyoxylate aminotransferase 2 homolog 1, mitochondrial	100	60	0	0	2464	2285	257	316	6e-53	125
scaffold_17_pilon	2070589	Shared with South America	Gene	ID=g12184	scaffold_17_pilon:2068532-2082908	XP_010925324.1	Coatomer subunit beta'-1 isoform X2	95.65	115	5	0	14281	13937	55	169	8e-115	240
scaffold_17_pilon	5559428	Shared with South America	Gene	ID=g12467	scaffold_17_pilon:5540091-5564811	XP_010925607.1	SAP-like protein BP-73 isoform X1	93.62	94	6	0	19779	20060	186	279	1e-46	176
scaffold_17_pilon	64788178	Shared by three	Gene	ID=g14365	scaffold_17_pilon:64783664-64791078	XP_010908741.1	Histone deacetylase HDT2	97.3	74	2	0	4543	4322	29	102	4e-46	150
scaffold_17_pilon	77946589	Unique	Gene	ID=g14527	scaffold_17_pilon:77941259-77952595	XP_019706570.1	Uncharacterized protein LOC109505944	48.57	175	88	2	6841	7362	19	192	1e-57	146
scaffold_17_pilon	79608643	Shared with South America	Gene	ID=g14565	scaffold_17_pilon:79595859-79637343	XP_019706570.1	Uncharacterized protein LOC109505944	55.09	167	74	1	37138	37638	125	290	1e-80	194
scaffold_17_pilon	9655617	Unique	Gene	ID=g12803	scaffold_17_pilon:9654064-9661222	XP_010925911.1	Probable lactoylglutathione lyase, chloroplastic isoform X1	71.92	146	7	1	6220	5783	47	158	3e-56	204
scaffold_18_pilon	1220030	Shared with South America	Gene	ID=g15525	scaffold_18_pilon:1206752-1222943	XP_019708999.1	THO complex subunit 4D isoform X1	79.07	86	18	0	10995	10738	132	217	3e-33	136
scaffold_18_pilon	224934	Shared with South America	Gene	ID=g15461	scaffold_18_pilon:188361-228652	XP_010932964.2	Nuclear pore complex protein NUP1 isoform X2	92.09	253	19	1	35976	36734	411	662	4e-166	404
scaffold_18_pilon	19811166	Shared with South America	Gene	ID=g16772	scaffold_18_pilon:19785483-19816044	YP_006073148.1	Hypothetical protein RF2 (chloroplast)	89.57	115	12	0	24657	25001	1130	1244	2e-46	188
scaffold_18_pilon	29104645	Shared by three	Gene	ID=g17321	scaffold_18_pilon:29077953-29104701	XP_010931931.1	ABC transporter F family member 4	97.33	712	19	0	2138	3	1	712	0	1230
scaffold_18_pilon	42024915	Shared with South America	Gene	ID=g17826	scaffold_18_pilon:42020290-42027342	XP_010931327.1	Uncharacterized protein LOC105052266	78.43	102	21	1	7052	6750	1	102	3e-14	75.9
scaffold_18_pilon	7555116	Shared with South America	Gene	ID=g15863	scaffold_18_pilon:7541816-7570554	XP_019708675.1	Alpha-glucan water dikinase 2	68.81	202	9	2	5676	6281	472	619	2e-58	226
scaffold_18_pilon	7909782	Unique	Gene	ID=g15893	scaffold_18_pilon:7895156-7912572	XP_010932528.1	Elongator complex protein 2 isoform X2	84.03	313	19	1	8211	9149	43	324	1e-163	531
scaffold_19_pilon	19537439	Shared with South America	Gene	ID=g19276	scaffold_19_pilon:19535764-19548540	XP_010943916.1	Ubiquitin domain-containing protein DSK2b isoform X1	87.86	346	11	2	2930	1896	82	397	7e-141	439
scaffold_19_pilon	9065646	Shared with South America	Gene	ID=g18996	scaffold_19_pilon:9063551-9067526	XP_010933052.1	Trihelix transcription factor GT-3b	93.72	191	9	1	3400	3972	106	293	4e-66	228
scaffold_19_pilon	94402209	Shared with South America	Gene	ID=g20384	scaffold_19_pilon:94338083-94420836	XP_029123013.1	LOW QUALITY PROTEIN: midasin	88.33	874	57	3	31228	28628	1983	2818	0	1541
scaffold_2_pilon	118158635	Shared with South America	Gene	ID=g30056	scaffold_2_pilon:118157878-118161409	XP_019704939.1	D-amino-acid transaminase, chloroplastic isoform X2	83.11	296	13	1	890	3	41	299	1e-163	492
scaffold_2_pilon	130960744	Unique	Gene	ID=g31079	scaffold_2_pilon:130960526-130963424	XP_019705167.1	LOW QUALITY PROTEIN: acyl transferase 7-like	95.39	282	13	0	2050	2895	137	418	1e-169	506
scaffold_2_pilon	3325726	Unique	Gene	ID=g26705	scaffold_2_pilon:3322338-3328954	XP_010917869.1	Uncharacterized protein LOC105042390 isoform X1	90.53	169	16	0	509	3	461	629	2e-114	324
scaffold_2_pilon	93628724	Shared with Central America	Gene	ID=g28536	scaffold_2_pilon:93625592-93664072	XP_029119403.1	Uncharacterized protein LOC105041831 isoform X2	83.15	178	20	2	22251	21739	274	448	7e-80	288
scaffold_2_pilon	96402817	Unique	Gene	ID=g28671	scaffold_2_pilon:96394427-96405726	XP_029119605.1	Antifreeze protein Maxi	92.05	88	7	0	10940	11203	252	339	6e-44	168
scaffold_3_pilon	12987685	Unique	Gene	ID=g32313	scaffold_3_pilon:12984764-12995078	XP_010919690.2	Putative lipase YOR059C	63.75	160	5	1	8054	7575	152	258	1e-43	170
scaffold_3_pilon	15854662	Shared with South America	Gene	ID=g32529	scaffold_3_pilon:15823644-15864779	XP_010919466.1	Tubulin-folding cofactor D isoform X3	92.19	192	15	0	12954	12379	734	925	2e-132	372
scaffold_3_pilon	1669738	Shared with South America	Gene	ID=g31388	scaffold_3_pilon:1666305-1676965	XP_010920478.1	Malate dehydrogenase	74.59	181	9	1	3489	2947	126	269	2e-81	238
scaffold_3_pilon	16726335	Unique	Gene	ID=g32595	scaffold_3_pilon:16714525-16739073	XP_010930445.1	Uncharacterized protein LOC105051616	51.96	179	85	1	7044	6511	1	179	3e-45	167
scaffold_3_pilon	1941748	Unique	Gene	ID=g31407	scaffold_3_pilon:1932481-1945310	XP_010909635.1	PH, RCC1 and FYVE domains-containing protein 1 isoform X2	89.48	770	45	1	7150	9459	145	878	0	1351
scaffold_3_pilon	27115129	Shared with South America	Gene	ID=g33213	scaffold_3_pilon:27106993-27153705	XP_010910471.1	Uncharacterized protein LOC105036401	35.87	605	335	7	32748	34562	282	833	4e-99	348
scaffold_3_pilon	53718920	Unique	Gene	ID=g34184	scaffold_3_pilon:53702012-53722516	XP_029117991.1	Uncharacterized protein LOC105036228 isoform X2	88.05	435	18	1	17391	18695	42	442	0	627
scaffold_3_pilon	56921713	Unique	Gene	ID=g34262	scaffold_3_pilon:56920862-56954997	XP_010906097.1	Pre-mrna-processing protein 40C	85.16	310	16	2	10263	11183	246	528	4e-123	361
scaffold_5_pilon	116682021	Shared with South America	Gene	ID=g39015	scaffold_5_pilon:116680225-116688516	XP_019706640.1	Vacuole membrane protein KMS1	96.12	103	4	0	2610	2302	123	225	3e-41	162
scaffold_5_pilon	4677596	Shared with South America	Gene	ID=g35922	scaffold_5_pilon:4671511-4680540	XP_010913965.1	Protein SEH1	91.67	36	3	0	1432	1325	250	285	4e-11	68.2
scaffold_5_pilon	8903930	Shared with South America	Gene	ID=g36240	scaffold_5_pilon:8881591-8919421	XP_010924554.1	Two pore calcium channel protein 1 isoform X5	56.82	132	14	2	2529	2924	55	143	5e-27	122
scaffold_6_pilon	10996730	Shared with South America	Gene	ID=g40001	scaffold_6_pilon:10987940-10998705	XP_010922824.1	Uncharacterized protein LOC105046038	86.11	108	14	1	9294	9614	297	404	5e-82	191
scaffold_6_pilon	118666706	Unique	Gene	ID=g43321	scaffold_6_pilon:118658111-118676191	XP_010920582.1	E3 ubiquitin-protein ligase PRT6	91.26	412	36	0	15815	14580	395	806	0	689
scaffold_6_pilon	1301346	Unique	Gene	ID=g39282	scaffold_6_pilon:1299368-1308923	XP_010923113.1	ATP-dependent zinc metalloprotease FTSH 7, chloroplastic isoform X1	92.33	313	21	1	9372	8434	1	310	8e-154	504
scaffold_6_pilon	1535407	Shared with South America	Gene	ID=g39303	scaffold_6_pilon:1523820-1545553	XP_010910471.1	Uncharacterized protein LOC105036401	34.35	623	329	9	18099	16270	278	833	1e-92	327
scaffold_6_pilon	74227508	Shared with South America	Gene	ID=g41420	scaffold_6_pilon:74200260-74230007	XP_010909203.1	Serine--glyoxylate aminotransferase	96	125	5	0	27239	27613	165	289	9e-71	250
scaffold_6_pilon	9498544	Shared with South America	Gene	ID=g39917	scaffold_6_pilon:9498337-9498756	XP_010922736.1	Non-specific lipid-transfer protein 1	96	100	4	0	3	302	19	118	2e-49	158
scaffold_7_pilon	10087355	Shared with South America	Gene	ID=g44286	scaffold_7_pilon:10084651-10094091	XP_010928604.1	Probable receptor-like protein kinase At2g39360	92.13	89	7	0	8878	9144	196	284	2e-75	170
scaffold_7_pilon	101185232	Unique	Gene	ID=g46562	scaffold_7_pilon:101151334-101194386	XP_010927639.1	Mrna-capping enzyme isoform X2	88.16	76	9	0	32511	32284	235	310	2e-49	121
scaffold_7_pilon	10189061	Unique	Gene	ID=g44294	scaffold_7_pilon:10172305-10190048	XP_010928597.1	Potassium transporter 23	91.92	359	29	0	16664	17740	484	842	0	617
scaffold_7_pilon	10273083	Unique	Gene	ID=g44301	scaffold_7_pilon:10255685-10289775	XP_010913559.1	AP-1 complex subunit gamma-2	71.63	208	8	1	3779	4402	11	167	5e-80	291
scaffold_7_pilon	10900978	Shared by three	Gene	ID=g44338	scaffold_7_pilon:10872749-10902362	XP_019702639.1	Uncharacterized protein LOC109505099	46.43	308	164	1	17377	16457	1	308	1e-78	270
scaffold_7_pilon	1211026	Shared with South America	Gene	ID=g43558	scaffold_7_pilon:1204507-1216585	XP_029122149.1	Glycosyltransferase BC10 isoform X2	86.92	130	17	0	3	392	2	131	2e-67	237
scaffold_7_pilon	20244317	Shared with South America	Gene	ID=g44889	scaffold_7_pilon:20239851-20244601	XP_010928082.1	Trna (guanine(9)-N1)-methyltransferase isoform X1	96	125	5	0	1752	2126	138	262	1e-74	257
scaffold_7_pilon	3343809	Unique	Gene	ID=g43742	scaffold_7_pilon:3342967-3346584	XP_010929205.1	Uncharacterized protein LOC105050761	98.18	55	1	0	3617	3453	1	55	7e-29	115
scaffold_7_pilon	6026792	Unique	Gene	ID=g43962	scaffold_7_pilon:6011263-6032492	XP_010929004.1	THO complex subunit 3 isoform X1	95.74	47	2	0	20230	20370	261	307	6e-31	99
scaffold_7_pilon	758714	Unique	Gene	ID=g43530	scaffold_7_pilon:755982-773094	XP_019707924.1	L-arabinokinase	57.79	154	1	2	11798	11337	234	323	3e-61	167
scaffold_7_pilon	93192634	Shared with South America	Gene	ID=g46272	scaffold_7_pilon:93177830-93199112	XP_010927711.1	Uridine kinase-like protein 1, chloroplastic isoform X1	92.86	70	5	0	6573	6364	204	273	4e-53	140
scaffold_8_pilon	15033427	Unique	Gene	ID=g48008	scaffold_8_pilon:15019793-15045220	XP_010905922.1	Protein WEAK CHLOROPLAST MOVEMENT UNDER BLUE LIGHT 1 isoform X1	85.46	227	27	1	9879	10541	25	251	4e-98	338
scaffold_8_pilon	21793321	Unique	Gene	ID=g48245	scaffold_8_pilon:21765823-21800561	XP_010942618.1	Uncharacterized protein LOC105060550 isoform X1	93.94	132	8	0	7577	7972	278	409	1e-96	269
scaffold_8_pilon	2564576	Unique	Gene	ID=g47200	scaffold_8_pilon:2562908-2569016	XP_010936709.1	Monodehydroascorbate reductase 2, peroxisomal-like	90.13	233	23	0	704	6	237	469	4e-138	442
scaffold_8_pilon	3153607	Unique	Gene	ID=g47246	scaffold_8_pilon:3149703-3158048	XP_010936768.1	Trna(adenine(34)) deaminase, chloroplastic	89.72	1245	115	5	297	4007	1	1240	0	2071
scaffold_8_pilon	5883366	Shared with South America	Gene	ID=g47439	scaffold_8_pilon:5881068-5883764	XP_010937022.1	Disease resistance protein RPS2-like	94.08	743	44	0	3	2231	23	765	0	1362
scaffold_8_pilon	74143455	Shared with South America	Gene	ID=g49328	scaffold_8_pilon:74139733-74152783	XP_010907058.1	OBERON-like protein	99.21	381	3	0	3025	4167	1	381	0	744
scaffold_8_pilon	79060963	Shared with South America	Gene	ID=g49441	scaffold_8_pilon:79060104-79061273	XP_010943147.1	UPF0496 protein 1	92.37	393	24	2	3	1166	2	393	0	602
scaffold_8_pilon	84634664	Shared with South America	Gene	ID=g49625	scaffold_8_pilon:84631163-84645699	XP_029116871.1	Transcription initiation factor TFIID subunit 4b isoform X3	87.72	334	33	1	4441	5442	218	543	4e-171	559
scaffold_8_pilon	9035330	Unique	Gene	ID=g47646	scaffold_8_pilon:9020730-9036172	XP_010937261.1	Disease resistance protein RPM1 isoform X2	73.43	636	150	8	14304	12406	375	994	0	788
scaffold_8_pilon	97080261	Unique	Gene	ID=g50255	scaffold_8_pilon:97078803-97126549	XP_010936144.1	Calcium-transporting atpase 3, endoplasmic reticulum-type isoform X1	90.16	61	6	0	24274	24092	389	449	1e-44	117
scaffold_9_pilon	1731180	Shared with South America	Gene	ID=g50446	scaffold_9_pilon:1730508-1752200	XP_010912607.1	N-terminal acetyltransferase A complex auxiliary subunit NAA15	98.7	77	1	0	3589	3359	492	568	2e-62	160
scaffold_9_pilon	20701685	Shared with South America	Gene	ID=g52040	scaffold_9_pilon:20677269-20711028	XP_010923464.1	Protein unc-13 homolog isoform X1	87.32	71	9	0	17601	17389	565	635	9e-57	126
scaffold_9_pilon	25103711	Shared with Central America	Gene	ID=g52354	scaffold_9_pilon:25103631-25108396	XP_010904683.1	Equilibrative nucleotide transporter 3	74.03	77	17	1	2687	2917	170	243	4e-50	113
scaffold_9_pilon	2650949	Shared with Central America	Gene	ID=g50508	scaffold_9_pilon:2642419-2651016	XP_010925088.1	Serine/threonine-protein kinase AFC3 isoform X4	79.59	49	10	0	1802	1656	194	242	2e-20	86.7
scaffold_9_pilon	3531187	Unique	Gene	ID=g50580	scaffold_9_pilon:3529957-3548536	XP_010934233.1	Probable aldehyde dehydrogenase isoform X1	71	100	2	1	302	3	482	554	4e-34	143
scaffold_9_pilon	48268213	Shared with Central America	Gene	ID=g53734	scaffold_9_pilon:48267127-48270005	XP_010923616.1	Uncharacterized protein LOC105046660 isoform X1	81.52	92	13	1	1049	786	230	321	1e-39	154
scaffold_9_pilon	56896316	Shared with Central America	Gene	ID=g54049	scaffold_9_pilon:56892158-56900386	XP_010905643.2	LOW QUALITY PROTEIN: uncharacterized protein LOC105032778	96.25	320	12	0	7266	8225	922	1241	0	605
scaffold_9_pilon	8974681	Shared by three	Gene	ID=g51025	scaffold_9_pilon:8968178-8975210	XP_010914379.1	BTB/POZ domain-containing protein POB1	98.19	276	5	0	830	3	262	537	0	574
scaffold_1_pilon	34186575	Unique	Not Gene
scaffold_2_pilon	3231435	Unique	Not Gene
scaffold_2_pilon	32484076	Unique	Not Gene
scaffold_2_pilon	77847913	Shared by three	Not Gene
scaffold_2_pilon	92507984	Shared with South America	Not Gene
scaffold_2_pilon	104041250	Unique	Not Gene
scaffold_2_pilon	120579722	Unique	Not Gene
scaffold_3_pilon	55919883	Shared with South America	Not Gene
scaffold_3_pilon	84466792	Unique	Not Gene
scaffold_3_pilon	117696081	Unique	Not Gene
scaffold_5_pilon	1190045	Unique	Not Gene
scaffold_5_pilon	1649441	Unique	Not Gene
scaffold_5_pilon	59127285	Unique	Not Gene
scaffold_5_pilon	102173880	Shared with South America	Not Gene
scaffold_5_pilon	119600075	Shared with South America	Not Gene
scaffold_6_pilon	12906673	Unique	Not Gene
scaffold_6_pilon	104447798	Unique	Not Gene
scaffold_6_pilon	113777359	Shared with South America	Not Gene
scaffold_7_pilon	6944182	Shared with South America	Not Gene
scaffold_7_pilon	21394909	Unique	Not Gene
scaffold_7_pilon	21538335	Unique	Not Gene
scaffold_7_pilon	92762199	Shared with South America	Not Gene
scaffold_7_pilon	97520213	Shared with Central America	Not Gene
scaffold_8_pilon	27810879	Unique	Not Gene
scaffold_9_pilon	7243616	Shared with South America	Not Gene
scaffold_9_pilon	18787834	Unique	Not Gene
scaffold_9_pilon	23215799	Unique	Not Gene
scaffold_9_pilon	28789595	Shared with South America	Not Gene
scaffold_9_pilon	50098684	Unique	Not Gene
scaffold_9_pilon	87210957	Unique	Not Gene
scaffold_10_pilon	3721634	Unique	Not Gene
scaffold_10_pilon	11288653	Unique	Not Gene
scaffold_10_pilon	17660950	Shared with South America	Not Gene
scaffold_11_pilon	182281	Shared with South America	Not Gene
scaffold_11_pilon	2807638	Shared with South America	Not Gene
scaffold_11_pilon	19988901	Shared with South America	Not Gene
scaffold_11_pilon	27056483	Shared with South America	Not Gene
scaffold_11_pilon	39189209	Shared with South America	Not Gene
scaffold_11_pilon	135126140	Unique	Not Gene
scaffold_11_pilon	138628983	Shared with South America	Not Gene
scaffold_12_pilon	3763618	Unique	Not Gene
scaffold_12_pilon	11694015	Shared with South America	Not Gene
scaffold_12_pilon	76323782	Shared with South America	Not Gene
scaffold_13_pilon	3817478	Shared with South America	Not Gene
scaffold_13_pilon	6070952	Unique	Not Gene
scaffold_13_pilon	9500374	Shared with South America	Not Gene
scaffold_13_pilon	15498927	Shared with South America	Not Gene
scaffold_17_pilon	4566043	Unique	Not Gene
scaffold_17_pilon	5650886	Shared with South America	Not Gene
scaffold_17_pilon	14466515	Shared with South America	Not Gene
scaffold_17_pilon	16610804	Unique	Not Gene
scaffold_17_pilon	77098234	Shared with Central America	Not Gene
scaffold_18_pilon	3061125	Shared with Central America	Not Gene
scaffold_18_pilon	25921807	Shared with South America	Not Gene
scaffold_18_pilon	38926855	Shared with South America	Not Gene
scaffold_18_pilon	40602510	Unique	Not Gene
scaffold_18_pilon	52109660	Unique	Not Gene
scaffold_19_pilon	3392116	Unique	Not Gene
scaffold_19_pilon	6171389	Shared with South America	Not Gene
scaffold_19_pilon	9488878	Shared with South America	Not Gene
scaffold_19_pilon	20982924	Unique	Not Gene
scaffold_19_pilon	27493247	Shared by three	Not Gene
scaffold_19_pilon	112296234	Unique	Not Gene

## Sheet: Annotation_Central_America
Scaffold ID	SNP ID	Shared with	Identified as Gene	Candidate Gene	Gene sequence Lenght ID	NCBI Accession	Gene Annotation	Identity (%)	Alignment length	Mismatches	Gap openings	Query start position	Query end position	Subject start position	Subject end position	E-value	Bit score
scaffold_1_pilon	10230723	Unique	Gene	ID=g22291	scaffold_1_pilon:10224536-10238501	XP_010910831.1	Ubiquinone biosynthesis monooxygenase COQ6, mitochondrial	94.03	201	12	0	10387	10989	266	466	6e-119	394
scaffold_1_pilon	107373293	Shared with complete	Gene	ID=g24955	scaffold_1_pilon:107369067-107380567	XP_019703869.1	Probable inactive receptor kinase At2g26730	86	450	57	3	8537	9868	1	450	0	638
scaffold_1_pilon	108368397	Unique	Gene	ID=g25024	scaffold_1_pilon:108363651-108371666	XP_010913612.1	Probable cyclic nucleotide-gated ion channel 14	88.57	245	26	1	7284	8012	475	719	1e-135	447
scaffold_1_pilon	11552482	Shared by three	Gene	ID=g22360	scaffold_1_pilon:11537726-11552996	XP_010911864.1	Chlorophyllide a oxygenase, chloroplastic	87.62	105	13	0	11921	12235	139	243	8e-84	192
scaffold_1_pilon	117751234	Unique	Gene	ID=g25690	scaffold_1_pilon:117749315-117752538	XP_010942284.2	Putative disease resistance protein RGA3	93.81	905	56	0	3	2717	2	906	0	1625
scaffold_1_pilon	119617920	Unique	Gene	ID=g25834	scaffold_1_pilon:119596455-119619670	XP_010914081.1	Probable cyclic nucleotide-gated ion channel 14	94.67	244	13	0	22481	23212	479	722	2e-145	478
scaffold_1_pilon	1785052	Shared by three	Gene	ID=g21801	scaffold_1_pilon:1767089-1806499	XP_010909322.1	SWI/SNF-related matrix-associated actin-dependent regulator of chromatin subfamily A-like protein 1	62.11	95	11	1	35247	35531	499	568	2e-43	112
scaffold_1_pilon	19356352	Unique	Gene	ID=g22659	scaffold_1_pilon:19344205-19356396	XP_010906729.1	Probable inactive ATP-dependent zinc metalloprotease FTSHI 2, chloroplastic	93.26	445	25	1	3	1337	2	441	0	614
scaffold_1_pilon	2273588	Unique	Gene	ID=g21845	scaffold_1_pilon:2268791-2277068	XP_010908923.1	Peptide chain release factor prfb1, chloroplastic	94.12	102	6	0	308	3	359	460	9e-54	200
scaffold_1_pilon	975021	Unique	Gene	ID=g21756	scaffold_1_pilon:974709-979586	XP_010909550.1	Uncharacterized protein LOC105035620 isoform X5	89.51	162	17	0	4826	4341	1	162	3e-68	233
scaffold_10_pilon	4802041	Shared with South America	Gene	ID=g360	scaffold_10_pilon:4800471-4806727	XP_010935763.1	Bet1-like SNARE 1-1	48.87	133	3	2	5855	6253	55	122	7e-25	105
scaffold_10_pilon	5870570	Shared with complete	Gene	ID=g463	scaffold_10_pilon:5869918-5871360	XP_010934773.1	Chlorophyllase-1	88.57	245	23	1	722	3	63	307	3e-153	443
scaffold_10_pilon	6304104	Unique	Gene	ID=g495	scaffold_10_pilon:6298377-6306230	XP_010934748.1	Probable LRR receptor-like serine/threonine-protein kinase At1g63430	74.11	197	11	1	3374	2784	266	422	1e-124	287
scaffold_10_pilon	6417576	Unique	Gene	ID=g504	scaffold_10_pilon:6415921-6420206	XP_010934733.1	Remorin	98.04	51	1	0	4130	4282	145	195	5e-23	101
scaffold_10_pilon	6958290	Unique	Gene	ID=g557	scaffold_10_pilon:6937650-6960986	XP_029123307.1	MLO-like protein 11	94.07	135	8	0	7922	7518	292	426	4e-60	219
scaffold_11_pilon	128513910	Unique	Gene	ID=g6614	scaffold_11_pilon:128511811-128516928	XP_010940226.1	LOW QUALITY PROTEIN: serine/threonine protein phosphatase 2A 57 kda regulatory subunit B' beta isoform-like	97.25	400	9	1	5117	3918	1	398	0	703
scaffold_11_pilon	49900747	Shared by three	Gene	ID=g4841	scaffold_11_pilon:49899076-49903895	XP_010912546.1	Uncharacterized protein LOC105038432	80.98	205	7	1	117	731	40	212	9e-65	228
scaffold_11_pilon	56997255	Unique	Gene	ID=g5177	scaffold_11_pilon:56992330-56997282	XP_019702688.1	Copper transport protein ATX1 isoform X4	95.83	48	2	0	4770	4913	59	106	7e-21	93.2
scaffold_11_pilon	8399561	Shared with complete	Gene	ID=g3130	scaffold_11_pilon:8393171-8401163	XP_010939644.1	Cyclin-dependent kinase C-2 isoform X2	61.54	130	3	1	6105	5716	208	290	2e-90	147
scaffold_12_pilon	14215642	Shared with complete	Gene	ID=g7948	scaffold_12_pilon:14196550-14229493	XP_010929766.2	Protein transport protein Sec24-like At4g32640	78.91	147	30	1	375	812	90	236	2e-53	209
scaffold_12_pilon	68592420	Unique	Gene	ID=g9324	scaffold_12_pilon:68586920-68598649	XP_010930347.3	Probable leucine-rich repeat receptor-like protein kinase At5g49770	78.57	280	15	1	10887	11726	527	761	2e-130	435
scaffold_12_pilon	68967832	Shared with complete	Gene	ID=g9363	scaffold_12_pilon:68967598-68968002	XP_010930311.1	Uncharacterized protein LOC105051521	83.46	133	22	0	3	401	5	137	1e-77	230
scaffold_12_pilon	69895208	Unique	Gene	ID=g9440	scaffold_12_pilon:69888104-69896889	XP_010930238.1	Probable diaminopimelate decarboxylase, chloroplastic	73.71	213	50	2	8659	8024	1	208	8e-74	260
scaffold_13_pilon	1571817	Unique	Gene	ID=g9939	scaffold_13_pilon:1566742-1571981	XP_010937575.1	Glucose-induced degradation protein 4 homolog	91.11	45	4	0	4837	4971	146	190	1e-45	96.7
scaffold_13_pilon	22594141	Unique	Gene	ID=g11314	scaffold_13_pilon:22568995-22599947	XP_010938858.1	Squamosa promoter-binding-like protein 9	93.4	197	13	0	5351	4761	560	756	6e-110	380
scaffold_13_pilon	2793710	Unique	Gene	ID=g10071	scaffold_13_pilon:2789624-2805369	XP_010937713.2	ABC transporter B family member 20	98.78	410	5	0	1232	3	996	1405	0	821
scaffold_13_pilon	4692956	Shared with South America	Gene	ID=g10250	scaffold_13_pilon:4692366-4693887	XP_010937910.1	Uncharacterized protein LOC105057131 isoform X2	75.89	282	29	1	848	3	118	360	6e-142	366
scaffold_17_pilon	100214244	Unique	Gene	ID=g15068	scaffold_17_pilon:100200503-100218743	XP_029121685.1	LOW QUALITY PROTEIN: uncharacterized protein LOC105049231	54.73	201	58	6	14157	14756	87	255	1e-37	148
scaffold_17_pilon	2527025	Shared with South America	Gene	ID=g12226	scaffold_17_pilon:2520028-2527938	XP_010925359.1	Hypersensitive-induced response protein 1	95.83	120	5	0	7545	7904	165	284	8e-69	238
scaffold_17_pilon	29354672	Unique	Gene	ID=g13911	scaffold_17_pilon:29353372-29360998	XP_010926704.1	Probable inactive purple acid phosphatase 27	97.14	105	3	0	1566	1252	420	524	1e-58	218
scaffold_17_pilon	3274580	Unique	Gene	ID=g12290	scaffold_17_pilon:3272815-3275311	XP_010925437.1	Thioredoxin-like 2, chloroplastic isoform X9	85.42	48	7	0	2201	2344	52	99	5e-20	89.4
scaffold_17_pilon	5315853	Unique	Gene	ID=g12444	scaffold_17_pilon:5310745-5320299	XP_010925583.1	Citrate synthase, glyoxysomal isoform X3	93.44	61	4	0	3338	3520	89	149	1e-39	124
scaffold_17_pilon	613006	Unique	Gene	ID=g12057	scaffold_17_pilon:612503-616729	XP_019708383.1	DEAD-box ATP-dependent RNA helicase 41 isoform X2	79.87	154	28	2	464	12	112	265	9e-92	241
scaffold_17_pilon	64788178	Shared by three	Gene	ID=g14365	scaffold_17_pilon:64783664-64791078	XP_010908741.1	Histone deacetylase HDT2	97.3	74	2	0	4543	4322	29	102	4e-46	150
scaffold_18_pilon	29104645	Shared by three	Gene	ID=g17321	scaffold_18_pilon:29077953-29104701	XP_010931931.1	ABC transporter F family member 4	97.33	712	19	0	2138	3	1	712	0	1230
scaffold_18_pilon	46227	Unique	Gene	ID=g15452	scaffold_18_pilon:46218-72826	XP_010932966.1	Ubiquitin carboxyl-terminal hydrolase 12 isoform X1	98.65	74	1	0	23952	23731	222	295	7e-112	155
scaffold_18_pilon	646513	Unique	Gene	ID=g15488	scaffold_18_pilon:644555-674426	XP_010932930.1	Uncharacterized protein LOC105053467 isoform X2	95.83	48	2	0	11201	11344	194	241	6e-21	100
scaffold_18_pilon	79345135	Unique	Gene	ID=g18680	scaffold_18_pilon:79338313-79364575	XP_019707515.1	Uncharacterized protein LOC109506121	40.45	356	211	1	2086	3153	1	355	9e-84	286
scaffold_19_pilon	105554716	Unique	Gene	ID=g20894	scaffold_19_pilon:105553036-105559771	XP_010933875.1	E3 ubiquitin ligase BIG BROTHER-related isoform X1	82.11	95	17	0	4617	4333	39	133	4e-26	112
scaffold_19_pilon	61400343	Unique	Gene	ID=g19786	scaffold_19_pilon:61305434-61419898	XP_029117669.1	BEACH domain-containing protein C2 isoform X1	95.89	609	25	0	111208	109382	40	648	0	909
scaffold_2_pilon	106073901	Unique	Gene	ID=g29145	scaffold_2_pilon:106070932-106074921	XP_010916880.1	Copper-transporting atpase PAA1, chloroplastic	68.67	150	27	2	3971	3522	1	130	6e-46	167
scaffold_2_pilon	117763160	Unique	Gene	ID=g30026	scaffold_2_pilon:117762348-117766467	XP_010916031.1	Zinc finger protein NUTCRACKER	90.75	292	24	2	878	3	167	455	2e-167	513
scaffold_2_pilon	131642071	Unique	Gene	ID=g31128	scaffold_2_pilon:131631509-131643632	XP_010914956.1	V-type proton atpase subunit c''1 isoform X1	72.73	154	4	1	9410	9871	61	176	1e-48	176
scaffold_2_pilon	15305019	Unique	Gene	ID=g27106	scaffold_2_pilon:15304475-15307104	XP_010932849.2	GDP-mannose 3,5-epimerase 2	87.93	58	7	0	2593	2420	66	123	7e-29	108
scaffold_2_pilon	20785791	Unique	Gene	ID=g27235	scaffold_2_pilon:20785577-20785972	XP_010912138.1	Uncharacterized protein LOC105038130 isoform X2	43.81	105	57	2	39	350	27	130	8e-18	77.8
scaffold_2_pilon	6172630	Unique	Gene	ID=g26802	scaffold_2_pilon:6171626-6173485	XP_010905436.1	Pentatricopeptide repeat-containing protein At3g02650, mitochondrial-like	90.45	618	59	0	3	1856	2	619	0	1051
scaffold_2_pilon	76312988	Unique	Gene	ID=g28123	scaffold_2_pilon:76285329-76348420	XP_029119470.1	Uncharacterized protein LOC105042102 isoform X1	88.91	1298	141	3	58565	62452	1895	3191	0	2158
scaffold_2_pilon	81805527	Unique	Gene	ID=g28233	scaffold_2_pilon:81795468-81810149	XP_010906320.1	RNA demethylase ALKBH10B isoform X2	92.43	251	19	0	13926	14678	398	648	7e-105	357
scaffold_2_pilon	93628724	Shared with complete	Gene	ID=g28536	scaffold_2_pilon:93625592-93664072	XP_029119403.1	Uncharacterized protein LOC105041831 isoform X2	83.15	178	20	2	22251	21739	274	448	7e-80	288
scaffold_2_pilon	94106643	Unique	Gene	ID=g28558	scaffold_2_pilon:94102529-94110429	XP_010917184.1	MOB kinase activator-like 1A	98.18	55	1	0	4573	4737	138	192	5e-48	115
scaffold_3_pilon	18301041	Shared with South America	Gene	ID=g32709	scaffold_3_pilon:18278649-18306432	XP_019705692.1	Probable trehalase	92.72	206	15	0	27783	27166	1	206	2e-88	309
scaffold_3_pilon	2258631	Unique	Gene	ID=g31430	scaffold_3_pilon:2244845-2259368	XP_029118131.1	Dolichyl-diphosphooligosaccharide--protein glycosyltransferase subunit 2-like, partial	73.33	120	9	2	12853	12497	47	144	2e-42	160
scaffold_3_pilon	26107126	Unique	Gene	ID=g33153	scaffold_3_pilon:26105716-26110799	XP_010918951.1	Bifunctional riboflavin kinase/FMN phosphatase	70.1	97	1	1	4790	5080	312	380	2e-57	133
scaffold_3_pilon	29270955	Unique	Gene	ID=g33315	scaffold_3_pilon:29268452-29271739	XP_010918760.1	Calmodulin-binding receptor-like cytoplasmic kinase 2	86.54	104	14	0	2307	2618	254	357	1e-50	188
scaffold_3_pilon	3172127	Unique	Gene	ID=g31499	scaffold_3_pilon:3167722-3209417	XP_010920338.1	WD repeat-containing protein 91 isoform X2	97.46	197	5	0	21583	20993	1	197	6e-101	348
scaffold_3_pilon	8179052	Unique	Gene	ID=g31900	scaffold_3_pilon:8173456-8185663	XP_029120039.1	Protein BASIC PENTACYSTEINE7	95.68	278	12	0	11371	12204	1	278	0	563
scaffold_5_pilon	110207043	Unique	Gene	ID=g38621	scaffold_5_pilon:110192847-110207463	XP_010941872.1	Uncharacterized protein LOC105060018 isoform X1	92.41	79	6	0	3452	3688	184	262	2e-95	157
scaffold_5_pilon	115818845	Unique	Gene	ID=g38939	scaffold_5_pilon:115806805-115820770	XP_010923475.1	E3 ubiquitin protein ligase DRIP2 isoform X2	81.54	195	4	1	5290	5874	193	355	4e-83	283
scaffold_5_pilon	22431395	Unique	Gene	ID=g36986	scaffold_5_pilon:22422150-22442074	XP_019701986.1	Uncharacterized protein LOC105032742 isoform X3	85.71	217	22	2	5980	5354	182	397	9e-103	342
scaffold_5_pilon	28882543	Unique	Gene	ID=g37201	scaffold_5_pilon:28881635-28896131	XP_010908145.1	Peroxisome biogenesis protein 22	73.81	126	4	1	10560	10183	41	137	1e-39	154
scaffold_5_pilon	3498871	Unique	Gene	ID=g35820	scaffold_5_pilon:3492667-3499753	XP_010924943.1	Uncharacterized protein LOC105047630	91.57	83	7	0	251	3	184	266	1e-41	158
scaffold_5_pilon	4217782	Unique	Gene	ID=g35887	scaffold_5_pilon:4215031-4221334	XP_010913457.1	Isocitrate dehydrogenase [NADP]	54.29	105	2	1	2226	1912	187	245	3e-85	101
scaffold_5_pilon	99211831	Unique	Gene	ID=g38218	scaffold_5_pilon:99206489-99216271	XP_010923671.1	Accelerated cell death 11	87.84	74	9	0	3	224	2	75	8e-32	129
scaffold_5_pilon	99827513	Unique	Gene	ID=g38235	scaffold_5_pilon:99815261-99839342	XP_029122223.1	Uncharacterized protein LOC105045435 isoform X2	60.48	124	49	0	6151	6522	25	148	2e-43	162
scaffold_6_pilon	110208089	Unique	Gene	ID=g42677	scaffold_6_pilon:110204695-110211148	XP_010921260.2	Probable leucine-rich repeat receptor-like protein kinase At5g49770	68.31	183	28	1	5127	5675	639	791	9e-82	244
scaffold_6_pilon	112640844	Unique	Gene	ID=g42825	scaffold_6_pilon:112636277-112645239	XP_010921091.1	Uncharacterized protein LOC105044780	55.19	154	14	2	8036	7575	27	125	3e-39	148
scaffold_6_pilon	22053756	Unique	Gene	ID=g40445	scaffold_6_pilon:22046321-22054678	XP_010922174.1	L-galactono-1,4-lactone dehydrogenase 2, mitochondrial	89.08	238	25	1	8357	7647	1	238	2e-105	357
scaffold_6_pilon	80237658	Unique	Gene	ID=g41548	scaffold_6_pilon:80236247-80238303	XP_010921893.1	Glucan endo-1,3-beta-glucosidase	93.95	314	19	0	944	3	26	339	0	600
scaffold_7_pilon	107976422	Unique	Gene	ID=g46870	scaffold_7_pilon:107962468-107976521	XP_010927335.1	Calmodulin-binding protein 60 A isoform X1	93.55	217	14	0	13400	14050	352	568	5e-129	424
scaffold_7_pilon	108524236	Unique	Gene	ID=g46895	scaffold_7_pilon:108520579-108524455	XP_010927356.1	Probable monogalactosyldiacylglycerol synthase 3, chloroplastic	73.64	129	2	1	2527	2913	268	364	2e-114	193
scaffold_7_pilon	10900978	Shared by three	Gene	ID=g44338	scaffold_7_pilon:10872749-10902362	XP_019702639.1	Uncharacterized protein LOC109505099	46.43	308	164	1	17377	16457	1	308	1e-78	270
scaffold_7_pilon	14709619	Unique	Gene	ID=g44598	scaffold_7_pilon:14705552-14721119	XP_019708144.1	TBCC domain-containing protein 1	98.55	138	2	0	15501	15088	20	157	4e-76	270
scaffold_7_pilon	16551289	Unique	Gene	ID=g44714	scaffold_7_pilon:16541167-16564468	XP_010928147.1	Uncharacterized protein LOC105050005 isoform X3	82.03	590	49	2	11433	13202	243	775	0	957
scaffold_7_pilon	22580768	Unique	Gene	ID=g44974	scaffold_7_pilon:22551133-22587907	XP_019707819.1	Putative clathrin assembly protein At5g35200 isoform X1	86.24	109	15	0	36445	36771	431	539	3e-36	150
scaffold_7_pilon	28675279	Unique	Gene	ID=g45189	scaffold_7_pilon:28669617-28684892	XP_010907548.1	PHD finger protein ALFIN-LIKE 6	73.37	169	10	2	14374	14880	121	254	4e-49	181
scaffold_7_pilon	37653403	Unique	Gene	ID=g45404	scaffold_7_pilon:37631936-37654006	XP_010905321.1	LOW QUALITY PROTEIN: ubinuclein-1-like	92.92	212	15	0	9052	9687	188	399	2e-118	402
scaffold_7_pilon	6161118	Unique	Gene	ID=g43977	scaffold_7_pilon:6160395-6169077	XP_010928917.1	Elongation factor Ts, mitochondrial isoform X2	92.31	65	4	1	206	400	76	139	1e-45	120
scaffold_7_pilon	69293105	Shared with South America	Gene	ID=g45752	scaffold_7_pilon:69277790-69293302	XP_010910352.1	Polyadenylation and cleavage factor homolog 4	92.2	641	50	0	13587	15509	478	1118	0	860
scaffold_7_pilon	6959566	Unique	Gene	ID=g44056	scaffold_7_pilon:6950679-6964711	XP_010928833.1	Linoleate 13S-lipoxygenase 2-1, chloroplastic	96.08	255	10	0	8401	9165	643	897	2e-159	525
scaffold_7_pilon	873747	Shared with South America	Gene	ID=g43540	scaffold_7_pilon:870680-884976	XP_010929394.1	Protection of telomeres protein 1a isoform X1	88.89	99	11	0	4939	4643	218	316	6e-58	189
scaffold_7_pilon	92713381	Unique	Gene	ID=g46255	scaffold_7_pilon:92708899-92715156	XP_019708033.2	SNF1-related protein kinase regulatory subunit gamma-1	79	200	9	1	3988	4587	114	280	5e-89	301
scaffold_8_pilon	51590262	Unique	Gene	ID=g48964	scaffold_8_pilon:51590209-51611180	XP_010908152.1	Transmembrane protein 50A isoform X1	66.13	124	7	2	3	374	2	90	6e-38	145
scaffold_8_pilon	8486053	Unique	Gene	ID=g47614	scaffold_8_pilon:8485103-8507847	XP_010937283.1	Protein PHYTOCHROME-DEPENDENT LATE-FLOWERING	87.73	554	32	3	4381	2720	186	703	0	857
scaffold_9_pilon	103726085	Unique	Gene	ID=g54752	scaffold_9_pilon:103723315-103728184	XP_010926119.1	Glucan endo-1,3-beta-glucosidase 3	87.97	133	10	1	518	138	22	154	7e-45	143
scaffold_9_pilon	115787954	Unique	Gene	ID=g55034	scaffold_9_pilon:115785346-115791613	XP_019702639.1	Uncharacterized protein LOC109505099	66.77	313	104	0	2344	1406	1	313	9e-112	362
scaffold_9_pilon	123637969	Unique	Gene	ID=g55293	scaffold_9_pilon:123637330-123646198	XP_010923824.1	P21-activated protein kinase-interacting protein 1-like	84.4	109	17	0	3464	3138	211	319	3e-51	189
scaffold_9_pilon	12847921	Unique	Gene	ID=g51355	scaffold_9_pilon:12844381-12849293	XP_029121029.1	Serine/threonine-protein kinase Aurora-1 isoform X1	58.54	164	11	3	3141	2650	132	238	1e-48	179
scaffold_9_pilon	17155492	Unique	Gene	ID=g51735	scaffold_9_pilon:17144700-17159335	XP_010926492.1	Protein REDUCED WALL ACETYLATION 3	82.58	155	1	1	9267	9731	234	362	2e-92	256
scaffold_9_pilon	22884142	Shared with South America	Gene	ID=g52197	scaffold_9_pilon:22869718-22898407	XP_019706960.1	CSC1-like protein At3g21620 isoform X4	91.3	115	10	0	10634	10290	496	610	4e-58	219
scaffold_9_pilon	25103711	Shared with complete	Gene	ID=g52354	scaffold_9_pilon:25103631-25108396	XP_010904683.1	Equilibrative nucleotide transporter 3	74.03	77	17	1	2687	2917	170	243	4e-50	113
scaffold_9_pilon	2650949	Shared with complete	Gene	ID=g50508	scaffold_9_pilon:2642419-2651016	XP_010925088.1	Serine/threonine-protein kinase AFC3 isoform X4	79.59	49	10	0	1802	1656	194	242	2e-20	86.7
scaffold_9_pilon	3364007	Shared with South America	Gene	ID=g50555	scaffold_9_pilon:3360857-3364289	XP_010912889.1	Probable auxin efflux carrier component 8 isoform X1	82.78	209	28	2	3	629	2	202	3e-103	333
scaffold_9_pilon	35873608	Unique	Gene	ID=g53070	scaffold_9_pilon:35873197-35880260	XP_010933336.1	Protein argonaute MEL1 isoform X2	83.64	55	9	0	3268	3104	594	648	2e-79	96.7
scaffold_9_pilon	36287437	Unique	Gene	ID=g53102	scaffold_9_pilon:36287208-36288081	XP_010926237.1	Alanine--glyoxylate aminotransferase 2 homolog 1, mitochondrial	78.26	92	10	1	278	3	62	143	5e-39	145
scaffold_9_pilon	48268213	Shared with complete	Gene	ID=g53734	scaffold_9_pilon:48267127-48270005	XP_010923616.1	Uncharacterized protein LOC105046660 isoform X1	81.52	92	13	1	1049	786	230	321	1e-39	154
scaffold_9_pilon	56896316	Shared with complete	Gene	ID=g54049	scaffold_9_pilon:56892158-56900386	XP_010905643.2	LOW QUALITY PROTEIN: uncharacterized protein LOC105032778	96.25	320	12	0	7266	8225	922	1241	0	605
scaffold_9_pilon	68242936	Unique	Gene	ID=g54322	scaffold_9_pilon:68237886-68312386	XP_010908682.1	Uncharacterized protein LOC105035001	72.48	149	41	0	52193	52639	3	151	3e-63	221
scaffold_9_pilon	8974681	Shared by three	Gene	ID=g51025	scaffold_9_pilon:8968178-8975210	XP_010914379.1	BTB/POZ domain-containing protein POB1	98.19	276	5	0	830	3	262	537	0	574
scaffold_6_pilon	79348939	Unique	Gene	ID=g41512
scaffold_2_pilon	90819635	Unique	Not Gene
scaffold_2_pilon	112598707	Unique	Not Gene
scaffold_3_pilon	76798048	Unique	Not Gene
scaffold_6_pilon	2949774	Unique	Not Gene
scaffold_7_pilon	571114	Unique	Not Gene
scaffold_8_pilon	5670637	Unique	Not Gene
scaffold_9_pilon	1983977	Unique	Not Gene
scaffold_9_pilon	22600459	Unique	Not Gene
scaffold_9_pilon	118348775	Shared with South America	Not Gene
scaffold_10_pilon	9513478	Unique	Not Gene
scaffold_10_pilon	12120790	Unique	Not Gene
scaffold_10_pilon	25533515	Unique	Not Gene
scaffold_11_pilon	5667363	Unique	Not Gene
scaffold_11_pilon	117786852	Unique	Not Gene
scaffold_11_pilon	138242482	Unique	Not Gene
scaffold_12_pilon	64125197	Unique	Not Gene
scaffold_12_pilon	75231810	Unique	Not Gene
scaffold_13_pilon	32110399	Shared with complete	Not Gene
scaffold_17_pilon	2491926	Unique	Not Gene
scaffold_17_pilon	20559937	Unique	Not Gene
scaffold_18_pilon	3061125	Unique	Not Gene
scaffold_18_pilon	16364525	Unique	Not Gene
scaffold_19_pilon	95990301	Shared with South America	Not Gene
scaffold_1_pilon	91356436	Shared by three	Not Gene
scaffold_2_pilon	15530291	Unique	Not Gene
scaffold_18_pilon	33559852	Unique	Not Gene
scaffold_2_pilon	77847913	Unique	Not Gene
scaffold_11_pilon	107616456	Unique	Not Gene
scaffold_3_pilon	41322168	Unique	Not Gene
scaffold_5_pilon	21979316	Unique	Not Gene
scaffold_5_pilon	110383492	Unique	Not Gene
scaffold_6_pilon	6916357	Unique	Not Gene
scaffold_6_pilon	105891925	Shared with complete	Not Gene
scaffold_6_pilon	118129074	Unique	Not Gene
scaffold_7_pilon	5375749	Unique	Not Gene
scaffold_7_pilon	97520213	Unique	Not Gene
scaffold_8_pilon	89618924	Unique	Not Gene
scaffold_9_pilon	13294111	Unique	Not Gene
scaffold_11_pilon	18348436	Shared with South America	Not Gene
scaffold_11_pilon	41442940	Shared with South America	Not Gene
scaffold_11_pilon	50683319	Unique	Not Gene
scaffold_11_pilon	54426690	Unique	Not Gene
scaffold_11_pilon	126713794	Unique	Not Gene
scaffold_13_pilon	11469669	Unique	Not Gene
scaffold_17_pilon	7755932	Unique	Not Gene
scaffold_17_pilon	29214924	Shared with South America	Not Gene
scaffold_1_pilon	109722910	Unique	Not Gene
scaffold_3_pilon	100436792	Unique	Not Gene
scaffold_6_pilon	115504911	Unique	Not Gene
scaffold_18_pilon	15633142	Unique	Not Gene
scaffold_1_pilon	19511883	Shared with complete	Not Gene
scaffold_5_pilon	18006816	Shared by three	Not Gene
scaffold_11_pilon	22787368	Unique	Not Gene
scaffold_17_pilon	77098234	Unique	Not Gene
scaffold_19_pilon	27493247	Unique	Not Gene

## Sheet: Annotation_South_America
Scaffold ID	SNP ID	Shared with	Identified as Gene	Candidate Gene	Gene sequence Lenght ID	NCBI Accession	Gene Annotation	Identity (%)	Alignment length	Mismatches	Gap openings	Query start position	Query end position	Subject start position	Subject end position	E-value	Bit score
scaffold_1_pilon	108825682	Shared with complete	Gene	ID=g25061	scaffold_1_pilon:108824855-108826131	XP_010913633.1	Transcription factor MYB36	89.26	242	24	1	725	6	89	330	5e-117	349
scaffold_1_pilon	109551367	Unique	Gene	ID=g25106	scaffold_1_pilon:109549165-109551405	XP_010913685.1	Uncharacterized protein LOC105039281	70.32	310	43	2	929	9	1	264	9e-140	416
scaffold_1_pilon	114935376	Unique	Gene	ID=g25495	scaffold_1_pilon:114930411-114936611	XP_010942591.1	Lycopene beta cyclase, chloroplastic/chromoplastic	96.81	502	16	0	3	1508	2	503	0	935
scaffold_1_pilon	11552482	Shared by three	Gene	ID=g22360	scaffold_1_pilon:11537726-11552996	XP_010911864.1	Chlorophyllide a oxygenase, chloroplastic	87.62	105	13	0	11921	12235	139	243	8e-84	192
scaffold_1_pilon	117884015	Unique	Gene	ID=g25703	scaffold_1_pilon:117883161-117888785	XP_010942083.1	BTB/POZ domain-containing protein NPY1	90.28	422	34	2	3009	1744	19	433	0	747
scaffold_1_pilon	119628292	Unique	Gene	ID=g25835	scaffold_1_pilon:119627466-119634903	XP_010928619.1	Probable xyloglucan glycosyltransferase 5	87.04	216	23	3	638	3	485	699	0	301
scaffold_1_pilon	123461426	Unique	Gene	ID=g26108	scaffold_1_pilon:123459068-123474503	XP_010914392.1	Pentatricopeptide repeat-containing protein At4g35850, mitochondrial	74.65	142	5	1	13917	13492	165	275	4e-56	207
scaffold_1_pilon	123679761	Unique	Gene	ID=g26125	scaffold_1_pilon:123677772-123681516	XP_010904754.2	Pentatricopeptide repeat-containing protein At4g21065	93.5	769	50	0	3	2309	2	770	0	1417
scaffold_1_pilon	130012349	Unique	Gene	ID=g26573	scaffold_1_pilon:130011806-130030259	XP_010910471.1	Uncharacterized protein LOC105036401	44.65	430	207	2	9033	7744	435	833	2e-108	374
scaffold_1_pilon	1785052	Shared by three	Gene	ID=g21801	scaffold_1_pilon:1767089-1806499	XP_010909322.1	SWI/SNF-related matrix-associated actin-dependent regulator of chromatin subfamily A-like protein 1	62.11	95	11	1	35247	35531	499	568	2e-43	112
scaffold_1_pilon	1925538	Shared with complete	Gene	ID=g21813	scaffold_1_pilon:1922943-1930978	XP_029117405.1	Uncharacterized protein LOC105034300 isoform X1	90.2	51	5	0	2618	2466	129	179	2e-26	98.2
scaffold_1_pilon	22443658	Unique	Gene	ID=g22754	scaffold_1_pilon:22443457-22447279	XP_010927356.1	Probable monogalactosyldiacylglycerol synthase 3, chloroplastic	79.19	149	5	1	1566	1120	222	344	2e-102	209
scaffold_1_pilon	5575594	Unique	Gene	ID=g22030	scaffold_1_pilon:5559901-5592336	XP_029118243.1	Mitotic spindle checkpoint protein MAD1 isoform X2	94.37	71	4	0	17548	17760	401	471	6e-44	129
scaffold_1_pilon	572862	Shared with complete	Gene	ID=g21734	scaffold_1_pilon:570042-573624	XP_010909719.1	Ferredoxin C 2, chloroplastic	61.64	159	26	2	3582	3109	1	125	2e-34	134
scaffold_1_pilon	5744807	Unique	Gene	ID=g22037	scaffold_1_pilon:5732138-5745631	XP_029118251.1	Shaggy-related protein kinase kappa isoform X1	94.85	97	4	1	2505	2792	131	227	5e-84	190
scaffold_1_pilon	63914908	Unique	Gene	ID=g23435	scaffold_1_pilon:63913369-63934296	XP_019702955.1	Inactive protein kinase SELMODRAFT_444075	91.02	245	22	0	4185	3451	219	463	8e-142	469
scaffold_1_pilon	924230	Unique	Gene	ID=g21754	scaffold_1_pilon:915197-933901	XP_019704311.1	Protein phosphatase 2C 32 isoform X3	96.39	804	29	0	18704	16293	1	804	0	1556
scaffold_10_pilon	16665934	Unique	Gene	ID=g1283	scaffold_10_pilon:16656763-16669603	XP_010934907.1	Uncharacterized protein LOC105054945	91.08	426	38	0	7573	8850	182	607	0	769
scaffold_10_pilon	3917062	Shared with complete	Gene	ID=g285	scaffold_10_pilon:3912650-3932469	XP_019709696.1	Myosin-6 isoform X3	67.21	183	7	1	8801	9349	724	853	2e-58	226
scaffold_10_pilon	467762	Unique	Gene	ID=g19	scaffold_10_pilon:465826-474796	XP_010935871.1	Uncharacterized protein LOC105055660 isoform X1	94.78	134	7	0	1116	1517	76	209	2e-78	266
scaffold_10_pilon	4802041	Shared with Central America	Gene	ID=g360	scaffold_10_pilon:4800471-4806727	XP_010935763.1	Bet1-like SNARE 1-1	48.87	133	3	2	5855	6253	55	122	7e-25	105
scaffold_10_pilon	68680019	Unique	Gene	ID=g2346	scaffold_10_pilon:68676194-68688114	XP_010943422.1	Uncharacterized protein At1g32220, chloroplastic	76.47	170	5	1	512	3	176	310	3e-58	209
scaffold_10_pilon	7622377	Unique	Gene	ID=g620	scaffold_10_pilon:7621158-7623237	XP_010905789.1	Uncharacterized protein LOC105032894	62.34	231	87	0	1294	1986	82	312	2e-99	312
scaffold_10_pilon	8223064	Unique	Gene	ID=g685	scaffold_10_pilon:8213666-8227525	XP_029123507.1	ENHANCER OF AG-4 protein 2 isoform X2	89.65	715	74	0	5766	7910	8	722	0	1145
scaffold_10_pilon	9552742	Shared with complete	Gene	ID=g799	scaffold_10_pilon:9551286-9555414	XP_010935363.1	Sucrose synthase 7	73.93	234	10	1	2458	3159	492	674	0	344
scaffold_11_pilon	118102585	Unique	Gene	ID=g6086	scaffold_11_pilon:118100677-118112865	XP_010940714.1	Putative G3BP-like protein	91.4	93	8	0	2755	2477	160	252	7e-100	179
scaffold_11_pilon	1204570	Unique	Gene	ID=g2574	scaffold_11_pilon:1201048-1212365	XP_010940102.1	Ornithine carbamoyltransferase, chloroplastic	96.81	94	3	0	4985	5266	232	325	1e-70	195
scaffold_11_pilon	122490566	Unique	Gene	ID=g6300	scaffold_11_pilon:122488585-122492667	XP_010940536.1	Monocopper oxidase-like protein SKS1	96.77	124	4	0	2552	2923	337	460	7e-70	248
scaffold_11_pilon	127139943	Unique	Gene	ID=g6539	scaffold_11_pilon:127136753-127143537	XP_010940308.1	60S ribosomal protein L23A isoform X2	97.62	126	3	0	2486	2863	7	132	9e-56	179
scaffold_11_pilon	134567249	Unique	Gene	ID=g6950	scaffold_11_pilon:134563982-134586247	XP_010911115.1	Uncharacterized protein LOC105037111	49.56	341	168	2	18001	19020	374	711	4e-98	342
scaffold_11_pilon	134970992	Unique	Gene	ID=g6977	scaffold_11_pilon:134960606-134974964	XP_010910471.1	Uncharacterized protein LOC105036401	36.97	468	258	6	5265	6659	400	833	1e-71	263
scaffold_11_pilon	16205927	Unique	Gene	ID=g3590	scaffold_11_pilon:16190956-16206169	XP_010904960.1	Uncharacterized protein LOC105032260	90.26	195	19	0	14626	15210	161	355	4e-72	251
scaffold_11_pilon	17284893	Unique	Gene	ID=g3650	scaffold_11_pilon:17282418-17293762	XP_010939059.1	Protein IMPAIRED IN BABA-INDUCED STERILITY 1 isoform X1	70.26	232	27	2	9524	10192	440	638	2e-87	253
scaffold_11_pilon	1945570	Shared with complete	Gene	ID=g2637	scaffold_11_pilon:1945558-1947295	XP_010940205.1	Bidirectional sugar transporter SWEET5-like	87.3	126	16	0	837	460	27	152	2e-71	169
scaffold_11_pilon	3525541	Unique	Gene	ID=g2773	scaffold_11_pilon:3525019-3531562	XP_029124344.1	LOW QUALITY PROTEIN: uncharacterized protein LOC105058652	89.07	732	80	0	4345	6540	552	1283	0	1212
scaffold_11_pilon	43506958	Unique	Gene	ID=g4608	scaffold_11_pilon:43505367-43510387	XP_010927913.1	60S ribosomal protein L5	54.93	213	6	3	1166	1804	3	125	2e-53	151
scaffold_11_pilon	44000385	Unique	Gene	ID=g4634	scaffold_11_pilon:43995059-44000526	XP_010912742.1	Diacylglycerol kinase 2	96.99	366	11	0	3	1100	2	367	0	659
scaffold_11_pilon	4414315	Unique	Gene	ID=g2849	scaffold_11_pilon:4411854-4421319	XP_019710621.1	U-box domain-containing protein 52	92.47	239	18	0	755	39	463	701	1e-131	436
scaffold_11_pilon	49900747	Shared by three	Gene	ID=g4841	scaffold_11_pilon:49899076-49903895	XP_010912546.1	Uncharacterized protein LOC105038432	80.98	205	7	1	117	731	40	212	9e-65	228
scaffold_11_pilon	59609931	Unique	Gene	ID=g5244	scaffold_11_pilon:59601757-59623739	XP_010912206.1	Phosphatidylinositol-3-phosphatase myotubularin-1	90.56	180	17	0	21440	21979	649	828	6e-97	340
scaffold_12_pilon	207170	Shared with complete	Gene	ID=g7417	scaffold_12_pilon:163499-227016	XP_019702193.1	Protein virilizer homolog isoform X1	86.42	825	50	2	54635	57109	1450	2212	0	1050
scaffold_12_pilon	4437340	Unique	Gene	ID=g7587	scaffold_12_pilon:4424600-4439884	XP_010929675.1	Alpha-mannosidase At3g26720	62.94	197	9	2	15284	14694	1	133	3e-51	201
scaffold_12_pilon	4776927	Shared with complete	Gene	ID=g7604	scaffold_12_pilon:4775253-4791595	XP_010929655.1	Coiled-coil domain-containing protein SCD2 isoform X2	61.54	130	14	1	5930	5541	322	415	7e-35	145
scaffold_12_pilon	57295883	Unique	Gene	ID=g8600	scaffold_12_pilon:57295178-57316581	XP_010931105.1	Geranylgeranyl transferase type-2 subunit beta 1 isoform X1	85	60	9	0	3587	3408	16	75	3e-44	109
scaffold_12_pilon	61377095	Unique	Gene	ID=g8797	scaffold_12_pilon:61376771-61380592	XP_010911115.1	Uncharacterized protein LOC105037111	48.81	295	149	2	1965	1084	422	715	5e-74	264
scaffold_12_pilon	6345136	Unique	Gene	ID=g7668	scaffold_12_pilon:6340820-6351992	XP_010929594.1	RNA pseudouridine synthase 7 isoform X3	84.71	85	13	0	1796	1542	230	314	1e-37	150
scaffold_12_pilon	66836935	Unique	Gene	ID=g9162	scaffold_12_pilon:66836502-66841015	XP_010930553.1	PHD finger protein At1g33420 isoform X1	90.29	278	27	0	836	3	437	714	5e-138	446
scaffold_12_pilon	67415681	Unique	Gene	ID=g9204	scaffold_12_pilon:67413214-67428364	XP_010910811.1	Tubulin-folding cofactor E, partial	93.22	118	8	0	15150	14797	1	118	8e-65	229
scaffold_12_pilon	67838177	Unique	Gene	ID=g9240	scaffold_12_pilon:67836579-67838348	XP_010930411.1	Floral homeotic protein AGAMOUS isoform X2	92.31	65	5	0	1572	1766	170	234	2e-33	129
scaffold_12_pilon	69265665	Shared with complete	Gene	ID=g9387	scaffold_12_pilon:69265116-69278340	XP_019703242.1	Acetolactate synthase small subunit 1, chloroplastic	94.81	77	4	0	4807	4577	221	297	2e-69	148
scaffold_13_pilon	12394338	Unique	Gene	ID=g10867	scaffold_13_pilon:12392983-12394930	XP_010938710.1	GDSL esterase/lipase At2g23540	76.53	196	12	1	590	3	206	367	1e-122	303
scaffold_13_pilon	13091460	Unique	Gene	ID=g10926	scaffold_13_pilon:13071896-13094115	XP_010938663.1	Uncharacterized protein LOC105057677	86.1	1259	164	6	1851	5606	1	1255	0	1808
scaffold_13_pilon	15761484	Shared with complete	Gene	ID=g11059	scaffold_13_pilon:15738372-15773256	XP_019708776.1	Uncharacterized protein LOC109506326	46.06	165	89	0	11923	11429	128	292	2e-65	155
scaffold_13_pilon	1891466	Unique	Gene	ID=g9974	scaffold_13_pilon:1886927-1894471	XP_029123933.1	Factor of DNA methylation 1	73.36	214	11	1	5081	4440	397	564	1e-68	223
scaffold_13_pilon	21856397	Unique	Gene	ID=g11294	scaffold_13_pilon:21841752-21872296	XP_010938882.1	Polyadenylate-binding protein RBP47B'	99.35	154	1	0	17375	16914	81	234	3e-95	323
scaffold_13_pilon	24051996	Unique	Gene	ID=g11371	scaffold_13_pilon:24041451-24060402	XP_010923833.1	Protein BLISTER	82.83	466	44	1	17871	16474	25	454	0	748
scaffold_13_pilon	4240228	Unique	Gene	ID=g10210	scaffold_13_pilon:4238677-4241091	XP_010937858.1	Omega-3 fatty acid desaturase, chloroplastic	68.56	299	15	3	2414	1518	1	220	6e-139	343
scaffold_13_pilon	4384927	Unique	Gene	ID=g10223	scaffold_13_pilon:4373047-4391943	XP_010937877.2	Probable AMP deaminase	86.67	60	8	0	11050	10871	279	338	5e-50	115
scaffold_13_pilon	4692956	Shared with Central America	Gene	ID=g10250	scaffold_13_pilon:4692366-4693887	XP_010937910.1	Uncharacterized protein LOC105057131 isoform X2	75.89	282	29	1	848	3	118	360	6e-142	366
scaffold_13_pilon	9929522	Shared with complete	Gene	ID=g10690	scaffold_13_pilon:9927240-9929746	XP_010938361.1	Probable pectinesterase/pectinesterase inhibitor 41	93.46	321	21	0	2434	1472	25	345	0	597
scaffold_17_pilon	1201804	Shared with complete	Gene	ID=g12103	scaffold_17_pilon:1186739-1201941	XP_029121235.1	Peptidyl-prolyl cis-trans isomerase CYP95 isoform X2	88.41	69	7	1	2393	2190	240	308	2e-30	121
scaffold_17_pilon	153002	Shared with complete	Gene	ID=g12035	scaffold_17_pilon:136073-153115	XP_019705094.1	LOW QUALITY PROTEIN: uncharacterized protein LOC109505684	69.5	141	43	0	6990	7412	52	192	5e-74	199
scaffold_17_pilon	13643838	Unique	Gene	ID=g13100	scaffold_17_pilon:13640041-13657791	XP_010926061.1	Protein AAR2 homolog	77.55	98	22	0	10137	9844	128	225	3e-38	154
scaffold_17_pilon	1581010	Unique	Gene	ID=g12136	scaffold_17_pilon:1576278-1584752	XP_010925277.1	Serine/threonine-protein kinase fray2 isoform X2	79.21	178	30	1	1168	1701	9	179	2e-35	142
scaffold_17_pilon	15785677	Unique	Gene	ID=g13260	scaffold_17_pilon:15779665-15786753	XP_010926481.1	Probable serine/threonine-protein kinase PBL21	94.19	86	5	0	671	928	194	279	2e-111	170
scaffold_17_pilon	2070589	Shared with complete	Gene	ID=g12184	scaffold_17_pilon:2068532-2082908	XP_010925324.1	Coatomer subunit beta'-1 isoform X2	95.65	115	5	0	14281	13937	55	169	8e-115	240
scaffold_17_pilon	20737144	Unique	Gene	ID=g13548	scaffold_17_pilon:20733535-20747344	XP_010926235.1	LRR receptor kinase BAK1	97.12	139	4	0	1366	950	383	521	2e-78	279
scaffold_17_pilon	2527025	Shared with Central America	Gene	ID=g12226	scaffold_17_pilon:2520028-2527938	XP_010925359.1	Hypersensitive-induced response protein 1	95.83	120	5	0	7545	7904	165	284	8e-69	238
scaffold_17_pilon	2596978	Unique	Gene	ID=g12230	scaffold_17_pilon:2574957-2599337	XP_010925361.1	Uncharacterized protein LOC105047923 isoform X1	90.96	509	46	0	3	1529	2	510	0	807
scaffold_17_pilon	2885340	Unique	Gene	ID=g12253	scaffold_17_pilon:2885234-2887580	XP_010925399.1	60S ribosomal protein l18a-like protein isoform X1	73.87	111	4	1	1013	1345	1	86	3e-46	162
scaffold_17_pilon	3772509	Unique	Gene	ID=g12340	scaffold_17_pilon:3765906-3772940	XP_010925476.1	Uncharacterized protein LOC105047999	96.43	112	4	0	3	338	2	113	3e-111	171
scaffold_17_pilon	5559428	Shared with complete	Gene	ID=g12467	scaffold_17_pilon:5540091-5564811	XP_010925607.1	SAP-like protein BP-73 isoform X1	93.62	94	6	0	19779	20060	186	279	1e-46	176
scaffold_17_pilon	5990785	Unique	Gene	ID=g12498	scaffold_17_pilon:5989603-6000226	XP_010925637.2	SCAR-like protein 2	87.97	956	72	2	5296	8163	185	1097	0	1617
scaffold_17_pilon	64788178	Shared by three	Gene	ID=g14365	scaffold_17_pilon:64783664-64791078	XP_010908741.1	Histone deacetylase HDT2	97.3	74	2	0	4543	4322	29	102	4e-46	150
scaffold_17_pilon	79608643	Shared with complete	Gene	ID=g14565	scaffold_17_pilon:79595859-79637343	XP_019706570.1	Uncharacterized protein LOC109505944	55.09	167	74	1	37138	37638	125	290	1e-80	194
scaffold_18_pilon	10836196	Unique	Gene	ID=g16139	scaffold_18_pilon:10831191-10845675	XP_010932332.1	Replication factor C subunit 3	62.5	128	4	1	6064	6447	137	220	1e-36	146
scaffold_18_pilon	1220030	Shared with complete	Gene	ID=g15525	scaffold_18_pilon:1206752-1222943	XP_019708999.1	THO complex subunit 4D isoform X1	79.07	86	18	0	10995	10738	132	217	3e-33	136
scaffold_18_pilon	12319898	Unique	Gene	ID=g16263	scaffold_18_pilon:12319701-12325113	XP_010932230.1	Plasma membrane atpase 4	78.97	214	11	1	2519	3160	389	568	0	343
scaffold_18_pilon	12945113	Unique	Gene	ID=g16316	scaffold_18_pilon:12944798-12948344	XP_010932206.1	Probable beta-1,4-xylosyltransferase IRX14	94.71	189	10	0	2539	1973	255	443	1e-115	373
scaffold_18_pilon	13139213	Unique	Gene	ID=g16340	scaffold_18_pilon:13135651-13141819	XP_010932185.1	Probable cellulose synthase A catalytic subunit 5 [UDP-forming]	74.45	274	4	2	3533	2712	343	550	0	394
scaffold_18_pilon	224934	Shared with complete	Gene	ID=g15461	scaffold_18_pilon:188361-228652	XP_010932964.2	Nuclear pore complex protein NUP1 isoform X2	92.09	253	19	1	35976	36734	411	662	4e-166	404
scaffold_18_pilon	19811166	Shared with complete	Gene	ID=g16772	scaffold_18_pilon:19785483-19816044	YP_006073148.1	Hypothetical protein RF2 (chloroplast)	89.57	115	12	0	24657	25001	1130	1244	2e-46	188
scaffold_18_pilon	23782662	Unique	Gene	ID=g16967	scaffold_18_pilon:23756092-23800407	XP_010931597.1	Anaphase-promoting complex subunit 7 isoform X1	68.33	120	3	1	3348	2989	257	341	3e-76	152
scaffold_18_pilon	29104645	Shared by three	Gene	ID=g17321	scaffold_18_pilon:29077953-29104701	XP_010931931.1	ABC transporter F family member 4	97.33	712	19	0	2138	3	1	712	0	1230
scaffold_18_pilon	42024915	Shared with complete	Gene	ID=g17826	scaffold_18_pilon:42020290-42027342	XP_010931327.1	Uncharacterized protein LOC105052266	78.43	102	21	1	7052	6750	1	102	3e-14	75.9
scaffold_18_pilon	5863225	Unique	Gene	ID=g15760	scaffold_18_pilon:5853242-5871143	XP_010932642.1	Probable fructokinase-6, chloroplastic	91.18	68	6	0	4467	4670	199	266	5e-44	102
scaffold_18_pilon	7555116	Shared with complete	Gene	ID=g15863	scaffold_18_pilon:7541816-7570554	XP_019708675.1	Alpha-glucan water dikinase 2	68.81	202	9	2	5676	6281	472	619	2e-58	226
scaffold_19_pilon	107532190	Unique	Gene	ID=g21019	scaffold_19_pilon:107529616-107537655	XP_010933743.1	Nucleolar MIF4G domain-containing protein 1 isoform X2	94.78	134	7	0	404	3	569	702	2e-72	261
scaffold_19_pilon	107696241	Unique	Gene	ID=g21033	scaffold_19_pilon:107690869-107725606	XP_010933729.1	AP-2 complex subunit alpha-1	59.91	212	7	2	5434	4799	526	659	2e-93	224
scaffold_19_pilon	109752132	Unique	Gene	ID=g21186	scaffold_19_pilon:109750947-109758668	XP_010933616.1	Putative lipase YOR059C isoform X3	59.63	161	12	1	2073	2555	66	173	4e-45	170
scaffold_19_pilon	17618746	Unique	Gene	ID=g19227	scaffold_19_pilon:17615974-17619123	XP_010943943.1	4-coumarate--coa ligase-like 4	95.1	408	20	0	3	1226	2	409	0	655
scaffold_19_pilon	19537439	Shared with complete	Gene	ID=g19276	scaffold_19_pilon:19535764-19548540	XP_010943916.1	Ubiquitin domain-containing protein DSK2b isoform X1	87.86	346	11	2	2930	1896	82	397	7e-141	439
scaffold_19_pilon	25586740	Unique	Gene	ID=g19393	scaffold_19_pilon:25586070-25586982	XP_010906056.1	60S acidic ribosomal protein P1	97.67	43	1	0	464	592	23	65	1e-19	84
scaffold_19_pilon	3531693	Unique	Gene	ID=g18834	scaffold_19_pilon:3529529-3561025	XP_019707515.1	Uncharacterized protein LOC109506121	36.95	249	156	1	23395	22649	1	248	8e-59	169
scaffold_19_pilon	9065646	Shared with complete	Gene	ID=g18996	scaffold_19_pilon:9063551-9067526	XP_010933052.1	Trihelix transcription factor GT-3b	93.72	191	9	1	3400	3972	106	293	4e-66	228
scaffold_19_pilon	94402209	Shared with complete	Gene	ID=g20384	scaffold_19_pilon:94338083-94420836	XP_029123013.1	LOW QUALITY PROTEIN: midasin	88.33	874	57	3	31228	28628	1983	2818	0	1542
scaffold_2_pilon	104431203	Unique	Gene	ID=g29026	scaffold_2_pilon:104428730-104442335	XP_010916975.1	Putative MYST-like histone acetyltransferase 1 isoform X2	94.21	121	7	0	13605	13243	1	121	8e-51	191
scaffold_2_pilon	106116742	Unique	Gene	ID=g29152	scaffold_2_pilon:106112228-106117864	XP_010916877.1	Probable mitochondrial adenine nucleotide transporter BTL3	92.94	170	11	1	4988	5497	262	430	3e-87	296
scaffold_2_pilon	110444688	Unique	Gene	ID=g29401	scaffold_2_pilon:110432024-110447975	XP_019704362.1	LOW QUALITY PROTEIN: uncharacterized protein LOC105041329	92.36	406	30	1	12162	13376	712	1117	0	725
scaffold_2_pilon	115540805	Unique	Gene	ID=g29815	scaffold_2_pilon:115529368-115547772	XP_010926133.1	Ubiquitin receptor RAD23d isoform X2	61.05	95	7	1	13954	14238	320	384	5e-41	96.3
scaffold_2_pilon	117571261	Unique	Gene	ID=g30009	scaffold_2_pilon:117563832-117571317	XP_010916035.1	Trans-resveratrol di-O-methyltransferase	92.42	264	20	0	9	800	1	264	2e-144	457
scaffold_2_pilon	118158635	Shared with complete	Gene	ID=g30056	scaffold_2_pilon:118157878-118161409	XP_019704939.1	D-amino-acid transaminase, chloroplastic isoform X2	83.11	296	13	1	890	3	41	299	1e-163	492
scaffold_2_pilon	126164440	Unique	Gene	ID=g30724	scaffold_2_pilon:126164224-126165629	XP_010915346.1	Transcription factor RAX2	89.55	201	17	2	605	3	89	285	5e-109	315
scaffold_2_pilon	1972123	Unique	Gene	ID=g26631	scaffold_2_pilon:1950408-1972870	XP_029119578.1	Nuclear pore complex protein NUP1 isoform X4	87.68	276	28	2	4261	3434	222	491	8e-138	472
scaffold_2_pilon	2977228	Unique	Gene	ID=g26682	scaffold_2_pilon:2962271-2978942	XP_010917895.1	Tetratricopeptide repeat protein 4 homolog	91.43	70	6	0	1593	1802	169	238	5e-72	138
scaffold_2_pilon	33859122	Unique	Gene	ID=g27513	scaffold_2_pilon:33812198-33859154	XP_019706570.1	Uncharacterized protein LOC109505944	44.44	306	140	6	23203	22328	1	290	4e-55	201
scaffold_2_pilon	34110836	Unique	Gene	ID=g27520	scaffold_2_pilon:34089330-34110923	XP_010910471.1	Uncharacterized protein LOC105036401	36.83	410	220	5	7256	8470	460	835	1e-58	223
scaffold_2_pilon	88557457	Unique	Gene	ID=g28368	scaffold_2_pilon:88553195-88559041	XP_010917271.1	Glutamate decarboxylase	91.14	158	14	0	4666	5139	339	496	5e-87	297
scaffold_2_pilon	98284342	Unique	Gene	ID=g28752	scaffold_2_pilon:98273881-98285186	XP_010917422.1	Uncharacterized protein LOC105042018	76.65	197	9	1	150	740	14	173	6e-70	246
scaffold_2_pilon	98892477	Unique	Gene	ID=g28789	scaffold_2_pilon:98888340-98893893	XP_010917384.1	E3 ubiquitin-protein ligase AIP2	73.12	160	6	1	5071	5550	208	330	3e-56	202
scaffold_3_pilon	106159862	Unique	Gene	ID=g35005	scaffold_3_pilon:106158229-106160174	XP_010918299.1	Growth-regulating factor 7	87.25	400	21	4	1199	3	155	525	0	582
scaffold_3_pilon	12645167	Unique	Gene	ID=g32277	scaffold_3_pilon:12640849-12649907	XP_010919731.1	Probable enoyl-coa hydratase 2, mitochondrial isoform X2	96.61	59	2	0	7936	8112	272	330	4e-28	120
scaffold_3_pilon	15850254	Unique	Gene	ID=g32529	scaffold_3_pilon:15823644-15864779	XP_010919466.1	Tubulin-folding cofactor D isoform X3	92.19	192	15	0	12954	12379	734	925	2e-132	372
scaffold_3_pilon	1669738	Shared with complete	Gene	ID=g31388	scaffold_3_pilon:1666305-1676965	XP_010920478.1	Malate dehydrogenase	74.59	181	9	1	3489	2947	126	269	2e-81	238
scaffold_3_pilon	18300467	Unique	Gene	ID=g32709	scaffold_3_pilon:18278649-18306432	XP_019705692.1	Probable trehalase	92.72	206	15	0	27783	27166	1	206	2e-88	309
scaffold_3_pilon	26238504	Unique	Gene	ID=g33165	scaffold_3_pilon:26231493-26243991	XP_010918937.1	Receptor-like serine/threonine-protein kinase SD1-8 isoform X1	92.33	391	30	0	6864	5692	24	414	0	760
scaffold_3_pilon	27115129	Shared with complete	Gene	ID=g33213	scaffold_3_pilon:27106993-27153705	XP_010910471.1	Uncharacterized protein LOC105036401	35.87	605	335	7	32748	34562	282	833	4e-99	348
scaffold_3_pilon	33451925	Unique	Gene	ID=g33473	scaffold_3_pilon:33450657-33452184	XP_010926765.1	Uncharacterized protein At4g15970-like	42.61	115	65	1	822	478	68	181	6e-22	99.8
scaffold_3_pilon	58319444	Unique	Gene	ID=g34290	scaffold_3_pilon:58307073-58356963	XP_010908085.3	Uncharacterized protein LOC105034571	84.74	321	44	3	32253	33200	993	1313	5e-161	551
scaffold_3_pilon	8244802	Unique	Gene	ID=g31912	scaffold_3_pilon:8238355-8250014	XP_010920029.2	DEAD-box ATP-dependent RNA helicase 5	90.91	220	20	0	11659	11000	1	220	4e-61	226
scaffold_5_pilon	10452891	Unique	Gene	ID=g36341	scaffold_5_pilon:10445087-10455969	XP_019706930.1	Auxin response factor 15 isoform X1	88.74	293	30	2	9028	9900	423	714	0	493
scaffold_5_pilon	10842527	Unique	Gene	ID=g36368	scaffold_5_pilon:10840210-10845148	XP_010924377.1	Thioredoxin-like protein CITRX, chloroplastic	63.7	135	12	3	54	446	19	120	6e-29	118
scaffold_5_pilon	116682021	Shared with complete	Gene	ID=g39015	scaffold_5_pilon:116680225-116688516	XP_019706640.1	Vacuole membrane protein KMS1	96.12	103	4	0	2610	2302	123	225	3e-41	162
scaffold_5_pilon	119946849	Unique	Gene	ID=g39123	scaffold_5_pilon:119941110-119960775	XP_010923300.1	Uncharacterized protein LOC105046419	90.2	755	73	1	3517	5781	16	769	0	1373
scaffold_5_pilon	12433998	Unique	Gene	ID=g36510	scaffold_5_pilon:12430487-12434202	XP_010924271.1	Iron-sulfur cluster assembly protein 1	95.24	105	5	0	3	317	2	106	4e-48	172
scaffold_5_pilon	21971697	Unique	Gene	ID=g36963	scaffold_5_pilon:21966851-21977421	XP_010905602.1	Secretory carrier-associated membrane protein 2	49.38	81	4	1	7627	7869	202	245	1e-33	69.7
scaffold_5_pilon	2313037	Unique	Gene	ID=g35705	scaffold_5_pilon:2307977-2313459	XP_010934030.1	V-type proton atpase subunit d2	100	35	0	0	1246	1350	102	136	1e-30	77.8
scaffold_5_pilon	4279944	Unique	Gene	ID=g35892	scaffold_5_pilon:4269437-4285692	XP_010924860.1	Splicing factor SF3a60 homolog	96.61	59	2	0	13569	13393	1	59	2e-39	115
scaffold_5_pilon	43560434	Unique	Gene	ID=g37539	scaffold_5_pilon:43555294-43565219	XP_010920486.1	Protein FAR1-RELATED SEQUENCE 4 isoform X1	34.65	404	238	6	7617	8822	54	433	4e-112	278
scaffold_5_pilon	4677596	Shared with complete	Gene	ID=g35922	scaffold_5_pilon:4671511-4680540	XP_010913965.1	Protein SEH1	91.67	36	3	0	1432	1325	250	285	4e-11	68.2
scaffold_5_pilon	8903930	Shared with complete	Gene	ID=g36240	scaffold_5_pilon:8881591-8919421	XP_010924554.1	Two pore calcium channel protein 1 isoform X5	56.82	132	14	2	2529	2924	55	143	5e-27	122
scaffold_6_pilon	103373494	Unique	Gene	ID=g42317	scaffold_6_pilon:103359369-103382234	XP_010921512.1	Cation-chloride cotransporter 1 isoform X2	95.28	381	15	2	21726	22862	551	930	0	694
scaffold_6_pilon	10996730	Shared with complete	Gene	ID=g40001	scaffold_6_pilon:10987940-10998705	XP_010922824.1	Uncharacterized protein LOC105046038	86.11	108	14	1	9294	9614	297	404	5e-82	191
scaffold_6_pilon	118753169	Unique	Gene	ID=g43330	scaffold_6_pilon:118745188-118755558	XP_010920783.1	Uncharacterized protein LOC105044548	97.18	142	4	0	1590	2015	162	303	4e-62	227
scaffold_6_pilon	1466599	Unique	Gene	ID=g39299	scaffold_6_pilon:1465384-1468502	XP_010923135.1	Sedoheptulose-1,7-bisphosphatase, chloroplastic isoform X2	94.81	77	4	0	1385	1155	172	248	2e-69	164
scaffold_6_pilon	1535407	Shared with complete	Gene	ID=g39303	scaffold_6_pilon:1523820-1545553	XP_010910471.1	Uncharacterized protein LOC105036401	34.35	623	329	9	18099	16270	278	833	1e-92	327
scaffold_6_pilon	24502234	Unique	Gene	ID=g40546	scaffold_6_pilon:24495038-24502273	XP_010907358.2	LOW QUALITY PROTEIN: probable E3 ubiquitin-protein ligase LUL4	74.22	256	13	1	6414	7181	169	371	6e-114	372
scaffold_6_pilon	52336926	Unique	Gene	ID=g41152	scaffold_6_pilon:52313203-52359343	XP_010906743.1	Uncharacterized protein LOC105033578	61.09	221	84	1	43410	42748	1	219	9e-81	274
scaffold_6_pilon	6693830	Unique	Gene	ID=g39716	scaffold_6_pilon:6685425-6698973	XP_019706404.1	Uncharacterized protein LOC105046174 isoform X1	91.27	882	74	1	966	3602	30	911	0	1607
scaffold_6_pilon	74227508	Shared with complete	Gene	ID=g41420	scaffold_6_pilon:74200260-74230007	XP_010909203.1	Serine--glyoxylate aminotransferase	96	125	5	0	27239	27613	165	289	9e-71	250
scaffold_6_pilon	8633158	Unique	Gene	ID=g39853	scaffold_6_pilon:8629913-8635466	XP_010922682.1	ADP,ATP carrier protein ER-ANT1	96.03	126	5	0	3856	4233	101	226	3e-72	249
scaffold_6_pilon	9498544	Shared with complete	Gene	ID=g39917	scaffold_6_pilon:9498337-9498756	XP_010922736.1	Non-specific lipid-transfer protein 1	96	100	4	0	3	302	19	118	2e-49	158
scaffold_7_pilon	10087355	Shared with complete	Gene	ID=g44286	scaffold_7_pilon:10084651-10094091	XP_010928604.1	Probable receptor-like protein kinase At2g39360	92.13	89	7	0	8878	9144	196	284	2e-75	170
scaffold_7_pilon	102344401	Unique	Gene	ID=g46602	scaffold_7_pilon:102329008-102345023	XP_010927577.1	Uncharacterized protein LOC105049574	76.19	126	4	1	3888	3511	281	380	1e-47	184
scaffold_7_pilon	10900978	Shared by three	Gene	ID=g44338	scaffold_7_pilon:10872749-10902362	XP_019702639.1	Uncharacterized protein LOC109505099	46.43	308	164	1	17377	16457	1	308	1e-78	270
scaffold_7_pilon	11236752	Unique	Gene	ID=g44362	scaffold_7_pilon:11223744-11238911	XP_010910353.3	LOW QUALITY PROTEIN: uncharacterized protein LOC105036288	36.28	623	338	7	10169	12007	669	1242	6e-99	355
scaffold_7_pilon	1211026	Shared with complete	Gene	ID=g43558	scaffold_7_pilon:1204507-1216585	XP_029122149.1	Glycosyltransferase BC10 isoform X2	86.92	130	17	0	3	392	2	131	2e-67	237
scaffold_7_pilon	14226415	Unique	Gene	ID=g44572	scaffold_7_pilon:14220903-14227074	XP_010928434.1	Enoyl-[acyl-carrier-protein] reductase [NADH] 1, chloroplastic	96.77	93	3	0	3	281	2	94	6e-48	180
scaffold_7_pilon	1584676	Unique	Gene	ID=g43587	scaffold_7_pilon:1578541-1600189	XP_010929333.1	Protein TRANSPARENT TESTA 9	93.64	110	7	0	11731	11402	298	407	1e-56	218
scaffold_7_pilon	17229147	Unique	Gene	ID=g44762	scaffold_7_pilon:17228671-17234084	XP_019704214.1	Ubiquitin-conjugating enzyme E2-17 kda isoform X2	87.5	88	11	0	1915	1652	3	90	3e-44	162
scaffold_7_pilon	20244317	Shared with complete	Gene	ID=g44889	scaffold_7_pilon:20239851-20244601	XP_010928082.1	Trna (guanine(9)-N1)-methyltransferase isoform X1	96	125	5	0	1752	2126	138	262	1e-74	257
scaffold_7_pilon	23194220	Unique	Gene	ID=g45000	scaffold_7_pilon:23191565-23195981	XP_010927934.1	Uncharacterized protein LOC105049859 isoform X1	86.49	74	7	1	866	1087	2	72	5e-33	127
scaffold_7_pilon	4711492	Unique	Gene	ID=g43844	scaffold_7_pilon:4703556-4712068	XP_029122087.1	Potassium transporter 10 isoform X2	92.49	213	16	0	641	3	552	764	6e-121	406
scaffold_7_pilon	5746340	Unique	Gene	ID=g43925	scaffold_7_pilon:5734929-5753234	XP_019707946.1	Ribonuclease E/G-like protein, chloroplastic isoform X1	78.21	560	84	7	14365	12707	32	560	0	817
scaffold_7_pilon	69293105	Shared with Central America	Gene	ID=g45752	scaffold_7_pilon:69277790-69293302	XP_010910352.1	Polyadenylation and cleavage factor homolog 4	92.2	641	50	0	13587	15509	478	1118	0	860
scaffold_7_pilon	7076702	Unique	Gene	ID=g44061	scaffold_7_pilon:7070767-7082128	XP_019708027.1	Protein EMSY-LIKE 3 isoform X3	70.34	263	5	2	5228	6016	8	197	2e-139	340
scaffold_7_pilon	7351966	Unique	Gene	ID=g44086	scaffold_7_pilon:7351921-7353509	XP_010928791.1	Mediator of RNA polymerase II transcription subunit 18 isoform X1	83.8	179	2	1	539	3	81	232	1e-102	275
scaffold_7_pilon	873747	Shared with Central America	Gene	ID=g43540	scaffold_7_pilon:870680-884976	XP_010929394.1	Protection of telomeres protein 1a isoform X1	88.89	99	11	0	4939	4643	218	316	6e-58	189
scaffold_7_pilon	93192634	Shared with complete	Gene	ID=g46272	scaffold_7_pilon:93177830-93199112	XP_010927711.1	Uridine kinase-like protein 1, chloroplastic isoform X1	92.86	70	5	0	6573	6364	204	273	4e-53	140
scaffold_8_pilon	18121466	Unique	Gene	ID=g48128	scaffold_8_pilon:18103212-18123482	XP_029123860.1	Probable pectin methyltransferase QUA2 isoform X1	94.62	223	12	0	9399	8731	1	223	1e-119	360
scaffold_8_pilon	1852149	Unique	Gene	ID=g47142	scaffold_8_pilon:1849561-1854041	XP_010936683.1	Iron-sulfur assembly protein isca-like 1, mitochondrial	58.82	119	11	3	356	3	52	133	1e-31	124
scaffold_8_pilon	3130743	Unique	Gene	ID=g47243	scaffold_8_pilon:3124583-3140207	XP_019710120.1	G patch domain-containing protein TGH homolog isoform X2	88.55	358	36	4	1076	6	627	980	3e-131	445
scaffold_8_pilon	5458336	Unique	Gene	ID=g47408	scaffold_8_pilon:5451321-5470555	XP_010936837.1	Anaphase-promoting complex subunit 6	74.65	142	8	1	11913	12338	198	311	2e-55	209
scaffold_8_pilon	5883366	Shared with complete	Gene	ID=g47439	scaffold_8_pilon:5881068-5883764	XP_010937022.1	Disease resistance protein RPS2-like	94.08	743	44	0	3	2231	23	765	0	1362
scaffold_8_pilon	7001523	Unique	Gene	ID=g47531	scaffold_8_pilon:6997405-7002561	XP_010910297.1	Probable GTP diphosphokinase RSH2, chloroplastic	92.52	254	17	1	5156	4395	1	252	2e-119	397
scaffold_8_pilon	74143455	Shared with complete	Gene	ID=g49328	scaffold_8_pilon:74139733-74152783	XP_010907058.1	OBERON-like protein	99.21	381	3	0	3025	4167	1	381	0	744
scaffold_8_pilon	79060963	Shared with complete	Gene	ID=g49441	scaffold_8_pilon:79060104-79061273	XP_010943147.1	UPF0496 protein 1	92.37	393	24	2	3	1166	2	393	0	602
scaffold_8_pilon	84634664	Shared with complete	Gene	ID=g49625	scaffold_8_pilon:84631163-84645699	XP_029116871.1	Transcription initiation factor TFIID subunit 4b isoform X3	87.72	334	33	1	4441	5442	218	543	4e-171	559
scaffold_9_pilon	1101232	Unique	Gene	ID=g50384	scaffold_9_pilon:1099328-1111537	XP_010917938.1	Carbon catabolite repressor protein 4 homolog 6 isoform X1	89.14	479	50	1	8210	9640	405	883	0	817
scaffold_9_pilon	11058375	Unique	Gene	ID=g51204	scaffold_9_pilon:11056881-11059812	XP_010924636.1	Dihydroorotase, mitochondrial	85.71	56	8	0	256	89	180	235	2e-22	101
scaffold_9_pilon	1731180	Shared with complete	Gene	ID=g50446	scaffold_9_pilon:1730508-1752200	XP_010912607.1	N-terminal acetyltransferase A complex auxiliary subunit NAA15	98.7	77	1	0	3589	3359	492	568	2e-62	160
scaffold_9_pilon	20502311	Unique	Gene	ID=g52026	scaffold_9_pilon:20501401-20528961	XP_010928962.1	Uncharacterized protein LOC105050574	46.59	558	219	5	15809	14172	1	491	3e-141	458
scaffold_9_pilon	20701685	Shared with complete	Gene	ID=g52040	scaffold_9_pilon:20677269-20711028	XP_010923464.1	Protein unc-13 homolog isoform X1	87.32	71	9	0	17601	17389	565	635	9e-57	126
scaffold_9_pilon	22884142	Shared with Central America	Gene	ID=g52197	scaffold_9_pilon:22869718-22898407	XP_019706960.1	CSC1-like protein At3g21620 isoform X4	91.3	115	10	0	10634	10290	496	610	4e-58	219
scaffold_9_pilon	28325872	Unique	Gene	ID=g52586	scaffold_9_pilon:28325165-28329810	XP_010931276.1	Probable galacturonosyltransferase 12	84.56	285	11	1	2485	1631	88	339	1e-121	395
scaffold_9_pilon	29500494	Unique	Gene	ID=g52669	scaffold_9_pilon:29497227-29503344	XP_010930674.1	Homeobox-leucine zipper protein ROC2	70.29	175	15	1	3228	3752	363	500	2e-112	242
scaffold_9_pilon	3364007	Shared with Central America	Gene	ID=g50555	scaffold_9_pilon:3360857-3364289	XP_010912889.1	Probable auxin efflux carrier component 8 isoform X1	82.78	209	28	2	3	629	2	202	3e-103	333
scaffold_9_pilon	37703209	Unique	Gene	ID=g53205	scaffold_9_pilon:37702724-37709635	XP_010934303.1	5-formyltetrahydrofolate cyclo-ligase, mitochondrial isoform X2	92.86	56	4	0	3781	3948	133	188	1e-24	109
scaffold_9_pilon	7499668	Unique	Gene	ID=g50902	scaffold_9_pilon:7496406-7501563	XP_010913236.1	Ketol-acid reductoisomerase, chloroplastic	73.06	193	3	2	3745	4323	275	418	9e-76	267
scaffold_9_pilon	8952214	Unique	Gene	ID=g51022	scaffold_9_pilon:8951359-8956783	XP_010924798.1	Cytochrome B5-like protein	65.96	47	16	0	4428	4568	66	112	3e-20	66.2
scaffold_9_pilon	8974681	Shared by three	Gene	ID=g51025	scaffold_9_pilon:8968178-8975210	XP_010914379.1	BTB/POZ domain-containing protein POB1	98.19	276	5	0	830	3	262	537	0	574
scaffold_9_pilon	94645621	Unique	Gene	ID=g54575	scaffold_9_pilon:94645266-94647136	XP_029119139.1	Uncharacterized protein LOC105040876 isoform X1	49.42	172	84	2	3	515	181	350	1e-43	161
scaffold_11_pilon	127254833	Unique	Gene	ID=g6545
scaffold_1_pilon	120864664	Unique	Not Gene
scaffold_2_pilon	6149177	Unique	Not Gene
scaffold_2_pilon	8534581	Unique	Not Gene
scaffold_2_pilon	39100269	Unique	Not Gene
scaffold_2_pilon	77847913	Shared by three	Not Gene
scaffold_2_pilon	92507984	Shared with complete	Not Gene
scaffold_2_pilon	104854624	Unique	Not Gene
scaffold_2_pilon	120512723	Unique	Not Gene
scaffold_3_pilon	9129956	Unique	Not Gene
scaffold_3_pilon	24136320	Unique	Not Gene
scaffold_3_pilon	26730678	Unique	Not Gene
scaffold_3_pilon	44113318	Unique	Not Gene
scaffold_3_pilon	117402249	Unique	Not Gene
scaffold_5_pilon	15953285	Unique	Not Gene
scaffold_5_pilon	102173880	Shared with complete	Not Gene
scaffold_5_pilon	116006270	Unique	Not Gene
scaffold_5_pilon	119281564	Unique	Not Gene
scaffold_5_pilon	119600075	Shared with complete	Not Gene
scaffold_6_pilon	9041590	Unique	Not Gene
scaffold_6_pilon	26005262	Unique	Not Gene
scaffold_6_pilon	26239491	Unique	Not Gene
scaffold_6_pilon	26823635	Unique	Not Gene
scaffold_6_pilon	103573425	Unique	Not Gene
scaffold_6_pilon	119636321	Unique	Not Gene
scaffold_7_pilon	1959927	Unique	Not Gene
scaffold_7_pilon	20348607	Unique	Not Gene
scaffold_7_pilon	26944700	Unique	Not Gene
scaffold_8_pilon	1815904	Unique	Not Gene
scaffold_8_pilon	35304469	Unique	Not Gene
scaffold_9_pilon	2771345	Unique	Not Gene
scaffold_9_pilon	4713982	Unique	Not Gene
scaffold_9_pilon	8057486	Unique	Not Gene
scaffold_9_pilon	8718410	Unique	Not Gene
scaffold_9_pilon	11424569	Unique	Not Gene
scaffold_9_pilon	17228626	Unique	Not Gene
scaffold_9_pilon	26921890	Unique	Not Gene
scaffold_9_pilon	28789595	Shared with complete	Not Gene
scaffold_9_pilon	61171292	Unique	Not Gene
scaffold_10_pilon	5866115	Unique	Not Gene
scaffold_10_pilon	25533515	Shared with Central America	Not Gene
scaffold_10_pilon	61320932	Unique	Not Gene
scaffold_11_pilon	182281	Shared with complete	Not Gene
scaffold_11_pilon	1000297	Unique	Not Gene
scaffold_11_pilon	2807638	Shared with complete	Not Gene
scaffold_11_pilon	9735102	Unique	Not Gene
scaffold_11_pilon	10628811	Unique	Not Gene
scaffold_11_pilon	16536656	Unique	Not Gene
scaffold_11_pilon	27056483	Shared with complete	Not Gene
scaffold_11_pilon	54426690	Shared with Central America	Not Gene
scaffold_11_pilon	117476205	Unique	Not Gene
scaffold_11_pilon	138628983	Shared with complete	Not Gene
scaffold_12_pilon	10744370	Unique	Not Gene
scaffold_12_pilon	11694015	Shared with complete	Not Gene
scaffold_12_pilon	13651004	Unique	Not Gene
scaffold_12_pilon	31231145	Unique	Not Gene
scaffold_12_pilon	76323782	Shared with complete	Not Gene
scaffold_13_pilon	504606	Unique	Not Gene
scaffold_13_pilon	3046065	Unique	Not Gene
scaffold_13_pilon	3817478	Shared with complete	Not Gene
scaffold_13_pilon	9500374	Shared with complete	Not Gene
scaffold_13_pilon	15498927	Shared with complete	Not Gene
scaffold_13_pilon	46734101	Unique	Not Gene
scaffold_17_pilon	5650886	Shared with complete	Not Gene
scaffold_17_pilon	19644280	Unique	Not Gene
scaffold_17_pilon	77011457	Unique	Not Gene
scaffold_18_pilon	9113454	Unique	Not Gene
scaffold_18_pilon	21232734	Unique	Not Gene
scaffold_18_pilon	27154783	Unique	Not Gene
scaffold_18_pilon	29075406	Unique	Not Gene
scaffold_18_pilon	33559852	Shared with Central America	Not Gene
scaffold_18_pilon	40381524	Unique	Not Gene
scaffold_18_pilon	73090609	Unique	Not Gene
scaffold_19_pilon	6171389	Shared with complete	Not Gene
scaffold_19_pilon	9488878	Shared with complete	Not Gene
scaffold_3_pilon	41417822	Unique	Not Gene
scaffold_9_pilon	9015568	Unique	Not Gene
scaffold_10_pilon	29178262	Unique	Not Gene
scaffold_9_pilon	1891080	Unique	Not Gene
scaffold_1_pilon	71286657	Unique	Not Gene
scaffold_3_pilon	55919883	Shared with complete	Not Gene
scaffold_6_pilon	28125385	Unique	Not Gene
scaffold_6_pilon	105931692	Unique	Not Gene
scaffold_6_pilon	113777359	Shared with complete	Not Gene
scaffold_7_pilon	6944182	Shared with complete	Not Gene
scaffold_8_pilon	30975133	Unique	Not Gene
scaffold_9_pilon	10606818	Unique	Not Gene
scaffold_10_pilon	17660950	Shared with complete	Not Gene
scaffold_10_pilon	57579806	Unique	Not Gene
scaffold_11_pilon	39644115	Unique	Not Gene
scaffold_11_pilon	140499414	Unique	Not Gene
scaffold_13_pilon	6883298	Unique	Not Gene
scaffold_18_pilon	25921807	Shared with complete	Not Gene
scaffold_18_pilon	35491380	Unique	Not Gene
scaffold_6_pilon	115504911	Shared with Central America	Not Gene
scaffold_7_pilon	92762199	Shared with complete	Not Gene
scaffold_9_pilon	7243616	Shared with complete	Not Gene
scaffold_11_pilon	19988901	Shared with complete	Not Gene
scaffold_18_pilon	9369042	Unique	Not Gene
scaffold_18_pilon	33358741	Unique	Not Gene
scaffold_2_pilon	41435458	Unique	Not Gene
scaffold_2_pilon	130305555	Unique	Not Gene
scaffold_9_pilon	28661402	Unique	Not Gene
scaffold_9_pilon	45227530	Unique	Not Gene
scaffold_9_pilon	99501967	Unique	Not Gene
scaffold_11_pilon	39189209	Shared with complete	Not Gene
scaffold_11_pilon	126713794	Shared with Central America	Not Gene
scaffold_11_pilon	134108332	Unique	Not Gene
scaffold_13_pilon	21072935	Unique	Not Gene
scaffold_17_pilon	14466515	Shared with complete	Not Gene
scaffold_18_pilon	38926855	Shared with complete	Not Gene
scaffold_19_pilon	27493247	Shared by three	Not Gene
